# Supplementary material for: Alternative Splicing Profile and Sex-Preferential Gene Expression in the Female and Male Pacific Abalone Haliotis discus hannai
Source: Genes (Basel). 2017 Mar 8;8(3):99. doi: 10.3390/genes8030099 (PMC5368703; doi:10.3390/genes8030099)
Supplement: Supplementary file 1 [file genes-08-00099-s001.zip]

Archive with 2 entries (2 files):
- Supplementary Figs-submitted.pptx
- Supplementary Tables.xlsx
