# Supplementary material for: Alternative Splicing Profile and Sex-Preferential Gene Expression in the Female and Male Pacific Abalone Haliotis discus hannai
Source: Genes (Basel). 2017 Mar 8;8(3):99. doi: 10.3390/genes8030099 (PMC5368703; doi:10.3390/genes8030099)
Supplement: Supplementary file 1 [file genes-08-00099-s001.zip › Supplementary Tables.xlsx]

## Sheet: List of Supplemental Tables
Table S1	Summary of the raw read sequencing information on Haliotis discus hannai
Table S2	BLASTx results of female abalone transcriptome
Table S3	BLASTx results of male abalone transcriptome
Table S4	GO term analysis of female abalone transcriptome: Molecular function
Table S5	GO term analysis of female abalone transcriptome: Cellular component
Table S6	GO term analysis of female abalone transcriptome: Biological process
Table S7	GO term analysis of male abalone transcriptome: Molecular function
Table S8	GO term analysis of male abalone transcriptome: Cellular component
Table S9	GO term analysis of male abalone transcriptome: Biological process
Table S10	KEGG analysis of female abalone transcriptome
Table S11	KEGG analysis of male abalone transcriptome
Table S12	List and description of genes including Isoforms from female abalone transcriptome
Table S13	List and description of genes including Isoforms from male abalone transcriptome
Table S14	Information on oligo primer sequences used in this study

## Sheet: S1
Gene (Sequence ID)	Oligo name	Sequence (5’→3’)
Vitellogenin	Hdh-VTG-F	GGAGATTTTTGCCGAGGGTAA
(F_Cluster00170)	Hdh-VTG-R	CAACAGCGGGCTCTCCATAG
Forkhead box protein L2	Hdh-Foxl2-F	GCCTTATCCCCACCAGTTCAA
(F_Cluster01603)	Hdh-Foxl2-R	GCTCTCAGGCACGACTGGTAA
Condensin-2	Hdh-Condensin-2-F	CCATCCTCCCTCCTCTGTCA
(F_Cluster05913)	Hdh-Condensin-2-R	TTTTGTTTTCCTGATGGCTGAGA
Sperm-associated antigen 6	Hdh-SPAG6-F	TTGGACAGATTGGACGACACA
(M_Cluster06663)	Hdh-SPAG6-R	GCAGGCAGGTGGACACACT
Protein fem-1 homolog C-like	Hdh-Fem1-like-F	ACTGAAAAAGGGAAAAGAGGTGTTG
(M_Cluster08180)	Hdh-Fem1-like-R	GAGATTGTAAGCGACACACTAAGCA
Tektin-1	Hdh-Tektin-1-F	CTGGAAATGGATTGGAGTGATAAA
(F_Cluster11340)	Hdh-Tektin-1-R	GGATTGGATTTCTTGGAACTTAGC
RPL5	Hdh-RPL5-1-F	TCACCAACAAGGACATCATTTGTC
(F_Cluster16788)	Hdh-RPL5-1-R	CAGGAGGAGTCCAGTGCAGTATG

## Sheet: S2
	Jeonbok_F (female)				Jeonbok_M (male)
	1-2k	2-3k	3-6k	Total	1-2k	2-3k	3-6k	Total
Full length cDNA	12611	11940	11722	36273	12035	8290	8950	29275
whole length	14905709	26890522	38712241	80508472	14900210	17250869	28139433	60290512
average length	1181.96	2252.13	3302.52	2219.52	1238.07	2080.93	3144.07	2059.45
max	2317	5088	8377	8377	2727	5025	8058	8058
min	309	308	672	308	308	327	315	308
N50	1245	2307	3262	2741	1321	2152	3137	2477
median	1162	2260	3228	2232	1227	2085	3131	1912
GC contents (%)	42	42	42	42	41	42	44	43

## Sheet: S3
Name	CDS Length	AC	Description	Species
F_Cluster00000	1102	XP_009048092.1	hypothetical protein LOTGIDRAFT_111948	[Lottia gigantea]
F_Cluster00001	601	ELU11439.1	hypothetical protein CAPTEDRAFT_171233, partial	[Capitella teleta]
F_Cluster00002	1296	XP_007902176.1	PREDICTED: LOW QUALITY PROTEIN: sushi, von Willebrand factor type A, EGF and pentraxin domain-containing protein 1	[Callorhinchus milii]
F_Cluster00004	858	XP_009051879.1	hypothetical protein LOTGIDRAFT_214098	[Lottia gigantea]
F_Cluster00009	236	XP_009055327.1	hypothetical protein LOTGIDRAFT_182098	[Lottia gigantea]
F_Cluster00010	555	EKC33409.1	Tetratricopeptide repeat protein 26	[Crassostrea gigas]
F_Cluster00011	1117	KXJ07735.1	hypothetical protein AC249_AIPGENE2795	[Exaiptasia pallida]
F_Cluster00012	636	XP_012934792.1	PREDICTED: collagen alpha-1(XI) chain-like	[Aplysia californica]
F_Cluster00013	870	XP_014779158.1	PREDICTED: protein lingerer-like isoform X1	[Octopus bimaculoides]
F_Cluster00014	725	XP_009058990.1	hypothetical protein LOTGIDRAFT_218011	[Lottia gigantea]
F_Cluster00015	559	XP_014775099.1	PREDICTED: nicalin-like	[Octopus bimaculoides]
F_Cluster00016	306	XP_009057027.1	hypothetical protein LOTGIDRAFT_145572	[Lottia gigantea]
F_Cluster00017	291	XP_011256752.1	PREDICTED: microtubule-associated protein RP/EB family member 1 isoform X4	[Camponotus floridanus]
F_Cluster00018	612	EMC88312.1	Deleted in malignant brain tumors 1 protein	[Columba livia]
F_Cluster00020	352	XP_012943532.1	PREDICTED: collagen alpha-6(VI) chain-like	[Aplysia californica]
F_Cluster00021	430	XP_013394781.1	PREDICTED: COUP transcription factor 2-like isoform X1	[Lingula anatina]
F_Cluster00024	1064	XP_005941337.1	PREDICTED: cubilin	[Haplochromis burtoni]
F_Cluster00026	154	XP_011426984.1	PREDICTED: E3 ubiquitin-protein ligase MARCH8-like isoform X2	[Crassostrea gigas]
F_Cluster00027	188	XP_005091667.1	PREDICTED: prenylated Rab acceptor protein 1-like	[Aplysia californica]
F_Cluster00028	567	EKC19503.1	Poly	[ADP-ribose]
F_Cluster00029	339	XP_009062525.1	hypothetical protein LOTGIDRAFT_207048	[Lottia gigantea]
F_Cluster00030	584	XP_011446350.1	PREDICTED: serine/threonine-protein kinase PLK1-like	[Crassostrea gigas]
F_Cluster00031	913	NP_001231307.1	polyubiquitin-C	[Cricetulus griseus]
F_Cluster00033	345	ELT90511.1	hypothetical protein CAPTEDRAFT_197591	[Capitella teleta]
F_Cluster00034	759	XP_011436872.1	PREDICTED: nucleoporin NUP188 homolog	[Crassostrea gigas]
F_Cluster00035	594	NP_001268725.1	early growth response protein 1-like	[Aplysia californica]
F_Cluster00038	736	XP_009044545.1	hypothetical protein LOTGIDRAFT_230072	[Lottia gigantea]
F_Cluster00039	285	XP_009051606.1	hypothetical protein LOTGIDRAFT_203052	[Lottia gigantea]
F_Cluster00040	382	XP_009051892.1	hypothetical protein LOTGIDRAFT_206255	[Lottia gigantea]
F_Cluster00041	385	XP_014788209.1	PREDICTED: pentatricopeptide repeat-containing protein 2, mitochondrial-like	[Octopus bimaculoides]
F_Cluster00042	878	XP_009065584.1	hypothetical protein LOTGIDRAFT_236450	[Lottia gigantea]
F_Cluster00043	666	AMK01822.1	TUDOR11	[Mytilus galloprovincialis]
F_Cluster00046	564	XP_009065394.1	hypothetical protein LOTGIDRAFT_108333, partial	[Lottia gigantea]
F_Cluster00047	372	XP_005098448.1	PREDICTED: coiled-coil domain-containing protein 178-like	[Aplysia californica]
F_Cluster00048	640	AEW42987.1	putative polyadenylate-binding protein 1, partial	[Haliotis diversicolor]
F_Cluster00049	268	XP_009063376.1	hypothetical protein LOTGIDRAFT_235674	[Lottia gigantea]
F_Cluster00050	306	XP_009055055.1	hypothetical protein LOTGIDRAFT_161417	[Lottia gigantea]
F_Cluster00051	600	XP_009066437.1	hypothetical protein LOTGIDRAFT_108708	[Lottia gigantea]
F_Cluster00052	411	XP_013418916.1	PREDICTED: uncharacterized protein LOC106179736	[Lingula anatina]
F_Cluster00054	129	XP_009059246.1	hypothetical protein LOTGIDRAFT_233964	[Lottia gigantea]
F_Cluster00055	569	XP_009058053.1	hypothetical protein LOTGIDRAFT_228810	[Lottia gigantea]
F_Cluster00056	230	XP_013080988.1	PREDICTED: MAP kinase-interacting serine/threonine-protein kinase 1-like	[Biomphalaria glabrata]
F_Cluster00057	222	EKC28832.1	26S proteasome non-ATPase regulatory subunit 3	[Crassostrea gigas]
F_Cluster00060	555	XP_011435208.1	PREDICTED: apolipophorins-like isoform X1	[Crassostrea gigas]
F_Cluster00062	485	XP_012941030.1	PREDICTED: phosphoenolpyruvate carboxykinase, cytosolic	[GTP]
F_Cluster00063	287	EKC39780.1	DNA replication licensing factor mcm4	[Crassostrea gigas]
F_Cluster00066	750	XP_009067242.1	hypothetical protein LOTGIDRAFT_237158	[Lottia gigantea]
F_Cluster00067	245	XP_005102127.1	PREDICTED: carboxy-terminal kinesin 2-like isoform X2	[Aplysia californica]
F_Cluster00069	268	XP_005098677.1	PREDICTED: casein kinase I isoform delta-B-like isoform X3	[Aplysia californica]
F_Cluster00070	462	ACX94847.1	heat shock protein 90	[Haliotis discus hannai]
F_Cluster00072	394	XP_011444906.1	PREDICTED: caprin-1-like isoform X2	[Crassostrea gigas]
F_Cluster00073	771	XP_009055098.1	hypothetical protein LOTGIDRAFT_215748	[Lottia gigantea]
F_Cluster00074	911	XP_013091168.1	PREDICTED: elongation factor 2-like, partial	[Biomphalaria glabrata]
F_Cluster00077	352	ABS12243.1	beta-catenin, partial	[Haliotis asinina]
F_Cluster00080	927	XP_009055830.1	hypothetical protein LOTGIDRAFT_119149, partial	[Lottia gigantea]
F_Cluster00081	292	XP_009050548.1	hypothetical protein LOTGIDRAFT_213719	[Lottia gigantea]
F_Cluster00084	261	XP_005108998.1	PREDICTED: pyruvate dehydrogenase protein X component-like	[Aplysia californica]
F_Cluster00086	477	XP_013790996.1	PREDICTED: AFG3-like protein 2	[Limulus polyphemus]
F_Cluster00087	548	XP_005101222.2	PREDICTED: nuclear receptor coactivator 6-like	[Aplysia californica]
F_Cluster00088	124	XP_011439770.1	PREDICTED: TCDD-inducible poly	[ADP-ribose]
F_Cluster00089	1438	XP_013380558.1	PREDICTED: cubilin-like	[Lingula anatina]
F_Cluster00090	246	AAT07668.3	beta-amyloid precursor protein	[Aplysia californica]
F_Cluster00093	696	XP_014775817.1	PREDICTED: transmembrane 9 superfamily member 2-like	[Octopus bimaculoides]
F_Cluster00094	418	XP_011444697.1	PREDICTED: CD109 antigen-like isoform X3	[Crassostrea gigas]
F_Cluster00095	481	XP_009058760.1	hypothetical protein LOTGIDRAFT_164016	[Lottia gigantea]
F_Cluster00096	364	ABO26611.1	alpha amylase 2	[Haliotis discus discus]
F_Cluster00097	1025	XP_011420097.1	PREDICTED: metabotropic glutamate receptor 2-like	[Crassostrea gigas]
F_Cluster00098	404	XP_011444084.1	PREDICTED: 26S proteasome non-ATPase regulatory subunit 2-like	[Crassostrea gigas]
F_Cluster00099	437	XP_013071165.1	PREDICTED: sodium/potassium-transporting ATPase subunit alpha-like	[Biomphalaria glabrata]
F_Cluster00100	211	XP_013067511.1	PREDICTED: pleckstrin homology domain-containing family B member 2-like	[Biomphalaria glabrata]
F_Cluster00102	397	XP_009047784.1	hypothetical protein LOTGIDRAFT_238272	[Lottia gigantea]
F_Cluster00103	621	XP_009047336.1	hypothetical protein LOTGIDRAFT_185986	[Lottia gigantea]
F_Cluster00104	1200	XP_011426810.1	PREDICTED: myb-binding protein 1A-like protein	[Crassostrea gigas]
F_Cluster00105	214	XP_009048402.1	hypothetical protein LOTGIDRAFT_140318	[Lottia gigantea]
F_Cluster00106	100	XP_011252275.1	PREDICTED: high mobility group nucleosome-binding domain-containing protein 5-like, partial	[Camponotus floridanus]
F_Cluster00108	647	XP_012938221.1	PREDICTED: ATP-binding cassette sub-family F member 2-like	[Aplysia californica]
F_Cluster00109	1133	XP_014787232.1	PREDICTED: transcription elongation factor SPT6-like	[Octopus bimaculoides]
F_Cluster00110	645	XP_014770571.1	PREDICTED: probable ATP-dependent RNA helicase DDX46 isoform X3	[Octopus bimaculoides]
F_Cluster00111	219	XP_009060033.1	hypothetical protein LOTGIDRAFT_106077, partial	[Lottia gigantea]
F_Cluster00112	936	EKC31375.1	Zinc finger RNA-binding protein	[Crassostrea gigas]
F_Cluster00113	621	NP_001191404.1	staufen	[Aplysia californica]
F_Cluster00115	159	AKS25341.1	transferrin-like protein	[Haliotis discus discus]
F_Cluster00116	404	XP_005092964.1	PREDICTED: uncharacterized protein LOC101858330	[Aplysia californica]
F_Cluster00117	355	XP_009047065.1	hypothetical protein LOTGIDRAFT_224978	[Lottia gigantea]
F_Cluster00118	135	XP_012941487.1	PREDICTED: anoctamin-4-like	[Aplysia californica]
F_Cluster00120	1223	XP_009064332.1	hypothetical protein LOTGIDRAFT_235996	[Lottia gigantea]
F_Cluster00122	227	XP_009050956.1	hypothetical protein LOTGIDRAFT_213887	[Lottia gigantea]
F_Cluster00124	633	XP_005093732.1	PREDICTED: ubiquitin-like modifier-activating enzyme 1 isoform X2	[Aplysia californica]
F_Cluster00128	363	XP_011437946.1	PREDICTED: metastasis-associated protein MTA3-like isoform X2	[Crassostrea gigas]
F_Cluster00130	276	XP_012936388.1	PREDICTED: serine/arginine repetitive matrix protein 2-like	[Aplysia californica]
F_Cluster00131	768	EKC18161.1	Coiled-coil domain-containing protein 52	[Crassostrea gigas]
F_Cluster00132	471	XP_009047667.1	hypothetical protein LOTGIDRAFT_200177	[Lottia gigantea]
F_Cluster00133	575	XP_005109158.1	PREDICTED: BTB/POZ domain-containing protein 1-like	[Aplysia californica]
F_Cluster00134	1137	XP_009057362.1	hypothetical protein LOTGIDRAFT_233315	[Lottia gigantea]
F_Cluster00135	480	XP_009060467.1	hypothetical protein LOTGIDRAFT_206850	[Lottia gigantea]
F_Cluster00136	178	XP_009057065.1	hypothetical protein LOTGIDRAFT_162789	[Lottia gigantea]
F_Cluster00137	379	NP_001191579.1	pannexin 2	[Aplysia californica]
F_Cluster00140	1158	XP_011418992.1	PREDICTED: protocadherin Fat 4-like isoform X1	[Crassostrea gigas]
F_Cluster00141	521	XP_011429983.1	PREDICTED: TPR and ankyrin repeat-containing protein 1-like	[Crassostrea gigas]
F_Cluster00143	179	XP_009061218.1	hypothetical protein LOTGIDRAFT_234737, partial	[Lottia gigantea]
F_Cluster00144	551	XP_009062615.1	hypothetical protein LOTGIDRAFT_235257	[Lottia gigantea]
F_Cluster00145	827	XP_014774431.1	PREDICTED: ribonuclease 3-like isoform X1	[Octopus bimaculoides]
F_Cluster00146	377	XP_011444200.1	PREDICTED: somatomedin-B and thrombospondin type-1 domain-containing protein-like	[Crassostrea gigas]
F_Cluster00148	846	XP_013417617.1	PREDICTED: uncharacterized protein LOC106178813	[Lingula anatina]
F_Cluster00149	438	XP_009065902.1	synaptotagmin 1	[Lottia gigantea]
F_Cluster00151	1081	XP_005095136.1	PREDICTED: ubiquitin carboxyl-terminal hydrolase 7-like isoform X2	[Aplysia californica]
F_Cluster00153	1176	XP_013391919.1	PREDICTED: CCR4-NOT transcription complex subunit 1-like	[Lingula anatina]
F_Cluster00154	163	XP_009046113.1	hypothetical protein LOTGIDRAFT_137860	[Lottia gigantea]
F_Cluster00156	782	XP_005089837.1	PREDICTED: dynactin subunit 1-like isoform X2	[Aplysia californica]
F_Cluster00157	1241	XP_009051709.1	hypothetical protein LOTGIDRAFT_228404	[Lottia gigantea]
F_Cluster00159	199	XP_013409421.1	PREDICTED: uncharacterized protein LOC106173007	[Lingula anatina]
F_Cluster00160	442	XP_013398714.1	PREDICTED: nucleolin-like	[Lingula anatina]
F_Cluster00161	723	KOF97439.1	hypothetical protein OCBIM_22029509mg	[Octopus bimaculoides]
F_Cluster00162	817	XP_011420041.1	PREDICTED: uncharacterized protein LOC105322838	[Crassostrea gigas]
F_Cluster00163	213	XP_011438167.1	PREDICTED: splicing factor U2AF 50 kDa subunit-like	[Crassostrea gigas]
F_Cluster00164	504	XP_011445029.1	PREDICTED: dihydropyrimidinase-like isoform X6	[Crassostrea gigas]
F_Cluster00165	396	EKC26352.1	PDZ and LIM domain protein 5	[Crassostrea gigas]
F_Cluster00166	434	XP_011447560.1	PREDICTED: microphthalmia-associated transcription factor-like isoform X3	[Crassostrea gigas]
F_Cluster00167	127	XP_005112692.1	PREDICTED: serine/threonine-protein kinase Chk2-like	[Aplysia californica]
F_Cluster00168	391	XP_013065645.1	PREDICTED: caspase-3-like isoform X2	[Biomphalaria glabrata]
F_Cluster00169	987	XP_009053643.1	hypothetical protein LOTGIDRAFT_160348	[Lottia gigantea]
F_Cluster00170	827	BAF98238.1	vitellogenin	[Haliotis discus hannai]
F_Cluster00171	348	XP_009061615.1	hypothetical protein LOTGIDRAFT_194163	[Lottia gigantea]
F_Cluster00172	1228	ACU00134.1	hemocyanin isoform 1	[Haliotis diversicolor]
F_Cluster00175	677	XP_011439450.1	PREDICTED: uncharacterized protein LOC105336712	[Crassostrea gigas]
F_Cluster00176	1126	XP_009064271.1	hypothetical protein LOTGIDRAFT_131014	[Lottia gigantea]
F_Cluster00178	338	XP_011446385.1	PREDICTED: DNA fragmentation factor subunit beta-like isoform X1	[Crassostrea gigas]
F_Cluster00181	866	XP_013061045.1	PREDICTED: PAX3- and PAX7-binding protein 1-like	[Biomphalaria glabrata]
F_Cluster00182	222	XP_009057453.1	hypothetical protein LOTGIDRAFT_121721, partial	[Lottia gigantea]
F_Cluster00183	540	XP_009056657.1	hypothetical protein LOTGIDRAFT_190462	[Lottia gigantea]
F_Cluster00186	1043	XP_005090387.1	PREDICTED: mitogen-activated protein kinase 7-like	[Aplysia californica]
F_Cluster00187	456	XP_009046929.1	hypothetical protein LOTGIDRAFT_237985	[Lottia gigantea]
F_Cluster00188	188	XP_011429891.1	PREDICTED: 7-methylguanosine phosphate-specific 5&apos;-nucleotidase A-like isoform X2	[Crassostrea gigas]
F_Cluster00190	515	XP_011428228.1	PREDICTED: uncharacterized protein LOC105328893	[Crassostrea gigas]
F_Cluster00192	233	XP_014784143.1	PREDICTED: ras-related protein Rab-3 isoform X1	[Octopus bimaculoides]
F_Cluster00194	267	XP_012942350.1	PREDICTED: unconventional myosin-VI-like	[Aplysia californica]
F_Cluster00195	265	XP_013079593.1	PREDICTED: cGMP-dependent protein kinase 1-like, partial	[Biomphalaria glabrata]
F_Cluster00198	1184	XP_001638252.1	predicted protein	[Nematostella vectensis]
F_Cluster00199	544	AAZ40189.1	nonmuscle myosin II, partial	[Aplysia californica]
F_Cluster00200	563	XP_012941441.1	PREDICTED: prickle-like protein 3	[Aplysia californica]
F_Cluster00202	548	XP_013089846.1	PREDICTED: spectrin alpha chain-like isoform X7	[Biomphalaria glabrata]
F_Cluster00204	298	XP_001634892.1	predicted protein	[Nematostella vectensis]
F_Cluster00205	1001	ADA77515.1	thioester-containing protein-D	[Azumapecten farreri]
F_Cluster00207	176	XP_013094012.1	PREDICTED: zinc finger protein ubi-d4-like isoform X1	[Biomphalaria glabrata]
F_Cluster00208	1205	ABX84114.1	hedgling	[Nematostella vectensis]
F_Cluster00209	406	XP_009048884.1	hypothetical protein LOTGIDRAFT_238545	[Lottia gigantea]
F_Cluster00210	460	XP_012941655.1	PREDICTED: protein Shroom2-like	[Aplysia californica]
F_Cluster00211	106	CUJ72223.1	Uncharacterised protein	[Achromobacter sp. 2789STDY5608608]
F_Cluster00213	418	XP_013405320.1	PREDICTED: phthiocerol synthesis polyketide synthase type I PpsC-like	[Lingula anatina]
F_Cluster00214	899	XP_009055143.1	hypothetical protein LOTGIDRAFT_118711, partial	[Lottia gigantea]
F_Cluster00215	796	XP_011419219.1	PREDICTED: DIS3-like exonuclease 1	[Crassostrea gigas]
F_Cluster00216	416	XP_012945697.1	PREDICTED: catenin delta-1-like	[Aplysia californica]
F_Cluster00217	509	XP_005097862.1	PREDICTED: glucose-6-phosphate 1-dehydrogenase-like	[Aplysia californica]
F_Cluster00218	577	XP_009054213.1	hypothetical protein LOTGIDRAFT_188836	[Lottia gigantea]
F_Cluster00219	86	XP_011450189.1	PREDICTED: neuroplastin-like isoform X3	[Crassostrea gigas]
F_Cluster00220	395	XP_006824889.1	PREDICTED: ovarian abundant message protein-like	[Saccoglossus kowalevskii]
F_Cluster00221	362	XP_009045498.1	hypothetical protein LOTGIDRAFT_185412	[Lottia gigantea]
F_Cluster00222	195	XP_009067289.1	hypothetical protein LOTGIDRAFT_237186	[Lottia gigantea]
F_Cluster00223	666	XP_005097496.2	PREDICTED: tyrosine-protein phosphatase 10D-like	[Aplysia californica]
F_Cluster00224	259	XP_015903567.1	PREDICTED: plastin-2-like	[Parasteatoda tepidariorum]
F_Cluster00225	115	XP_009054406.1	hypothetical protein LOTGIDRAFT_175294	[Lottia gigantea]
F_Cluster00226	448	XP_013402450.1	PREDICTED: ankyrin-1-like	[Lingula anatina]
F_Cluster00228	839	XP_012939325.1	PREDICTED: filamin-A-like isoform X2	[Aplysia californica]
F_Cluster00229	461	NP_001298220.1	uncharacterized protein LOC106058661	[Biomphalaria glabrata]
F_Cluster00231	655	XP_014778387.1	PREDICTED: E3 ubiquitin-protein ligase UHRF1-like	[Octopus bimaculoides]
F_Cluster00233	193	XP_013385951.1	PREDICTED: CCR4-NOT transcription complex subunit 3-like	[Lingula anatina]
F_Cluster00235	959	XP_009056929.1	hypothetical protein LOTGIDRAFT_121112, partial	[Lottia gigantea]
F_Cluster00236	154	XP_009059885.1	hypothetical protein LOTGIDRAFT_234336	[Lottia gigantea]
F_Cluster00237	954	XP_009043884.1	hypothetical protein LOTGIDRAFT_208362	[Lottia gigantea]
F_Cluster00238	375	ABY87359.1	unknown protein 2	[Haliotis diversicolor]
F_Cluster00241	303	XP_011432786.1	PREDICTED: C-terminal-binding protein-like isoform X3	[Crassostrea gigas]
F_Cluster00242	176	XP_009045948.1	hypothetical protein LOTGIDRAFT_171507	[Lottia gigantea]
F_Cluster00243	165	XP_009056169.1	hypothetical protein LOTGIDRAFT_91761, partial	[Lottia gigantea]
F_Cluster00244	757	CCW77397.1	ankyrin 2,3/unc44	[uncultured gamma proteobacterium]
F_Cluster00245	794	XP_013413581.1	PREDICTED: nuclear cap-binding protein subunit 1-like	[Lingula anatina]
F_Cluster00247	497	XP_013062510.1	PREDICTED: uncharacterized protein LOC106051846	[Biomphalaria glabrata]
F_Cluster00248	416	XP_005113327.1	PREDICTED: probable beta-D-xylosidase 7	[Aplysia californica]
F_Cluster00249	946	XP_013420599.1	PREDICTED: neurogenic locus notch homolog protein 1-like	[Lingula anatina]
F_Cluster00250	266	XP_011417145.1	PREDICTED: band 7 protein AGAP004871-like isoform X4	[Crassostrea gigas]
F_Cluster00251	150	XP_005095256.1	PREDICTED: ras-related protein Rab-10-like	[Aplysia californica]
F_Cluster00252	886	EKC22385.1	hypothetical protein CGI_10002360	[Crassostrea gigas]
F_Cluster00253	336	XP_013062206.1	PREDICTED: putative oxidoreductase GLYR1	[Biomphalaria glabrata]
F_Cluster00255	425	XP_009050708.1	hypothetical protein LOTGIDRAFT_239003	[Lottia gigantea]
F_Cluster00256	660	XP_009055317.1	hypothetical protein LOTGIDRAFT_209217	[Lottia gigantea]
F_Cluster00258	157	XP_005101976.1	PREDICTED: nucleosome assembly protein 1-like 1 isoform X6	[Aplysia californica]
F_Cluster00259	179	XP_009052333.1	hypothetical protein LOTGIDRAFT_115468	[Lottia gigantea]
F_Cluster00261	127	XP_009053904.1	hypothetical protein LOTGIDRAFT_117004, partial	[Lottia gigantea]
F_Cluster00263	724	EKC40282.1	Collagen alpha-4(VI) chain	[Crassostrea gigas]
F_Cluster00265	585	XP_013383261.1	PREDICTED: WD repeat-containing protein 91-like	[Lingula anatina]
F_Cluster00266	256	XP_013390208.1	PREDICTED: FYVE and coiled-coil domain-containing protein 1-like isoform X3	[Lingula anatina]
F_Cluster00267	423	XP_011439403.1	PREDICTED: microcephalin-like	[Crassostrea gigas]
F_Cluster00268	336	XP_001324049.1	Zinc finger, C2H2 type family protein	[Trichomonas vaginalis G3]
F_Cluster00273	701	XP_011451387.1	PREDICTED: denticleless protein homolog	[Crassostrea gigas]
F_Cluster00275	139	XP_009062767.1	hypothetical protein LOTGIDRAFT_167053	[Lottia gigantea]
F_Cluster00276	511	XP_013386056.1	PREDICTED: uncharacterized protein LOC106155669	[Lingula anatina]
F_Cluster00278	791	XP_013095007.1	PREDICTED: axin-1-like	[Biomphalaria glabrata]
F_Cluster00279	1313	XP_012945015.1	PREDICTED: uncharacterized protein LOC101850683	[Aplysia californica]
F_Cluster00281	663	XP_013060546.1	PREDICTED: serologically defined colon cancer antigen 8 homolog isoform X1	[Biomphalaria glabrata]
F_Cluster00282	1233	XP_009060861.1	hypothetical protein LOTGIDRAFT_165579	[Lottia gigantea]
F_Cluster00283	1114	XP_012942656.1	PREDICTED: uncharacterized protein LOC101855048	[Aplysia californica]
F_Cluster00284	133	XP_012941306.1	PREDICTED: E3 ubiquitin-protein ligase SMURF2-like	[Aplysia californica]
F_Cluster00285	720	NP_001191603.1	importin beta 1	[Aplysia californica]
F_Cluster00287	373	XP_005100296.1	PREDICTED: DNA polymerase beta-like	[Aplysia californica]
F_Cluster00289	993	XP_009049948.1	hypothetical protein LOTGIDRAFT_231082	[Lottia gigantea]
F_Cluster00290	228	ELT96392.1	hypothetical protein CAPTEDRAFT_219783	[Capitella teleta]
F_Cluster00291	162	XP_013091126.1	PREDICTED: uncharacterized protein LOC106074818 isoform X1	[Biomphalaria glabrata]
F_Cluster00295	869	XP_011424866.1	PREDICTED: E3 ubiquitin-protein ligase MIB2-like isoform X1	[Crassostrea gigas]
F_Cluster00296	1028	XP_009060562.1	hypothetical protein LOTGIDRAFT_219052	[Lottia gigantea]
F_Cluster00297	168	XP_011427880.1	PREDICTED: negative elongation factor C/D-like	[Crassostrea gigas]
F_Cluster00298	389	XP_009064505.1	hypothetical protein LOTGIDRAFT_196341	[Lottia gigantea]
F_Cluster00299	871	XP_013067940.1	PREDICTED: sterile alpha and TIR motif-containing protein 1-like	[Biomphalaria glabrata]
F_Cluster00303	576	XP_011445263.1	PREDICTED: LOW QUALITY PROTEIN: uncharacterized protein LOC105340758	[Crassostrea gigas]
F_Cluster00304	292	XP_009076477.1	PREDICTED: receptor-type tyrosine-protein phosphatase T-like	[Acanthisitta chloris]
F_Cluster00305	388	XP_012946677.1	PREDICTED: UDP-N-acetylglucosamine--peptide N-acetylglucosaminyltransferase 110 kDa subunit-like isoform X4	[Aplysia californica]
F_Cluster00306	523	XP_011440920.1	PREDICTED: NEDD4-binding protein 1-like	[Crassostrea gigas]
F_Cluster00308	504	XP_009063228.1	hypothetical protein LOTGIDRAFT_129894, partial	[Lottia gigantea]
F_Cluster00312	300	NP_001099671.1	DNA cross-link repair 1A protein	[Rattus norvegicus]
F_Cluster00314	481	XP_011439007.1	PREDICTED: GTPase IMAP family member 7-like	[Crassostrea gigas]
F_Cluster00315	965	XP_011420107.1	PREDICTED: protein FAM193A-like	[Crassostrea gigas]
F_Cluster00317	311	XP_012937528.1	PREDICTED: ELAV 2-like protein isoform X2	[Aplysia californica]
F_Cluster00318	146	ABR28347.1	mitogen-activated protein kinase	[Lutzomyia longipalpis]
F_Cluster00319	186	XP_009045174.1	hypothetical protein LOTGIDRAFT_171062	[Lottia gigantea]
F_Cluster00321	328	XP_011418113.1	PREDICTED: probable splicing factor, arginine/serine-rich 6 isoform X4	[Crassostrea gigas]
F_Cluster00323	314	XP_005102396.2	PREDICTED: meteorin-like protein	[Aplysia californica]
F_Cluster00324	389	XP_009052900.1	hypothetical protein LOTGIDRAFT_214584	[Lottia gigantea]
F_Cluster00325	223	XP_005100296.1	PREDICTED: DNA polymerase beta-like	[Aplysia californica]
F_Cluster00326	894	XP_005091567.1	PREDICTED: clathrin heavy chain 1-like isoform X2	[Aplysia californica]
F_Cluster00330	1330	XP_011428575.1	PREDICTED: LOW QUALITY PROTEIN: uncharacterized protein LOC105329105	[Crassostrea gigas]
F_Cluster00331	964	XP_013380558.1	PREDICTED: cubilin-like	[Lingula anatina]
F_Cluster00332	464	XP_011419679.1	PREDICTED: alpha-L-fucosidase-like	[Crassostrea gigas]
F_Cluster00333	668	XP_009055317.1	hypothetical protein LOTGIDRAFT_209217	[Lottia gigantea]
F_Cluster00337	600	XP_012946745.1	PREDICTED: centromere protein J-like	[Aplysia californica]
F_Cluster00338	459	XP_011449326.1	PREDICTED: protein PAT1 homolog 1-like isoform X3	[Crassostrea gigas]
F_Cluster00339	268	XP_009061698.1	hypothetical protein LOTGIDRAFT_235002	[Lottia gigantea]
F_Cluster00340	1249	AAC24207.1	myosin heavy chain isoform A	[Doryteuthis pealeii]
F_Cluster00341	903	XP_012942939.1	PREDICTED: kyphoscoliosis peptidase-like	[Aplysia californica]
F_Cluster00342	482	XP_009045291.1	hypothetical protein LOTGIDRAFT_230124	[Lottia gigantea]
F_Cluster00345	382	XP_005098404.1	PREDICTED: minor histocompatibility antigen H13-like	[Aplysia californica]
F_Cluster00346	495	XP_015769458.1	PREDICTED: L-amino-acid oxidase-like	[Acropora digitifera]
F_Cluster00349	607	XP_011419880.1	PREDICTED: sodium-coupled monocarboxylate transporter 1-like	[Crassostrea gigas]
F_Cluster00350	1144	XP_014787478.1	PREDICTED: probable global transcription activator SNF2L2 isoform X3	[Octopus bimaculoides]
F_Cluster00351	77	XP_013086359.1	PREDICTED: transmembrane emp24 domain-containing protein 2-like	[Biomphalaria glabrata]
F_Cluster00352	256	XP_005092059.1	PREDICTED: uncharacterized protein LOC101848176	[Aplysia californica]
F_Cluster00354	352	XP_009061056.1	hypothetical protein LOTGIDRAFT_219442	[Lottia gigantea]
F_Cluster00356	840	XP_013078872.1	PREDICTED: prestin-like	[Biomphalaria glabrata]
F_Cluster00358	628	XP_005106268.2	PREDICTED: sulfate transporter-like	[Aplysia californica]
F_Cluster00359	321	XP_014667952.1	PREDICTED: uncharacterized protein LOC106809399	[Priapulus caudatus]
F_Cluster00360	249	XP_014771649.1	PREDICTED: eukaryotic peptide chain release factor GTP-binding subunit ERF3A-like	[Octopus bimaculoides]
F_Cluster00362	404	XP_013403484.1	PREDICTED: raftlin-like	[Lingula anatina]
F_Cluster00363	278	XP_009054351.1	hypothetical protein LOTGIDRAFT_215319	[Lottia gigantea]
F_Cluster00366	517	XP_009054407.1	hypothetical protein LOTGIDRAFT_144813	[Lottia gigantea]
F_Cluster00367	285	XP_009053843.1	hypothetical protein LOTGIDRAFT_160458	[Lottia gigantea]
F_Cluster00370	1075	XP_009045585.1	hypothetical protein LOTGIDRAFT_136856, partial	[Lottia gigantea]
F_Cluster00371	637	XP_012946471.1	PREDICTED: NAD(P) transhydrogenase, mitochondrial-like	[Aplysia californica]
F_Cluster00372	1048	XP_005088874.2	PREDICTED: uncharacterized protein LOC101856539	[Aplysia californica]
F_Cluster00374	628	XP_013078893.1	PREDICTED: nuclear receptor subfamily 1 group D member 1-like	[Biomphalaria glabrata]
F_Cluster00375	479	XP_009058049.1	hypothetical protein LOTGIDRAFT_105367	[Lottia gigantea]
F_Cluster00376	113	XP_005099610.1	PREDICTED: phosphorylase b kinase regulatory subunit beta-like isoform X2	[Aplysia californica]
F_Cluster00378	447	AHB59649.1	activin receptor type II	[Haliotis rufescens]
F_Cluster00379	957	XP_009062668.1	hypothetical protein LOTGIDRAFT_235294	[Lottia gigantea]
F_Cluster00380	756	XP_011454077.1	PREDICTED: zinc finger protein 608-like isoform X2	[Crassostrea gigas]
F_Cluster00382	502	XP_011426619.1	PREDICTED: WD repeat-containing protein 78-like isoform X2	[Crassostrea gigas]
F_Cluster00384	921	CEJ90298.1	hypothetical protein VHEMI06090	[Torrubiella hemipterigena]
F_Cluster00385	758	XP_012937446.1	PREDICTED: exocyst complex component 3-like	[Aplysia californica]
F_Cluster00387	214	XP_010776211.1	PREDICTED: actin-related protein 2-B	[Notothenia coriiceps]
F_Cluster00390	1304	XP_009051531.1	hypothetical protein LOTGIDRAFT_228278	[Lottia gigantea]
F_Cluster00391	228	XP_001625264.1	predicted protein	[Nematostella vectensis]
F_Cluster00392	1129	XP_001638252.1	predicted protein	[Nematostella vectensis]
F_Cluster00394	914	XP_013065798.1	PREDICTED: RNA polymerase-associated protein CTR9 homolog	[Biomphalaria glabrata]
F_Cluster00395	883	XP_009055958.1	hypothetical protein LOTGIDRAFT_119445	[Lottia gigantea]
F_Cluster00396	173	XP_005092743.1	PREDICTED: mediator of RNA polymerase II transcription subunit 11-like	[Aplysia californica]
F_Cluster00397	251	KKF23543.1	Mucin-1	[Larimichthys crocea]
F_Cluster00398	1116	XP_005107956.1	PREDICTED: slit homolog 3 protein-like	[Aplysia californica]
F_Cluster00399	704	XP_011455897.1	PREDICTED: multiple epidermal growth factor-like domains protein 10	[Crassostrea gigas]
F_Cluster00400	306	XP_011443733.1	PREDICTED: ankyrin repeat domain-containing protein 29-like	[Crassostrea gigas]
F_Cluster00402	532	XP_011453758.1	PREDICTED: serine/threonine-protein phosphatase 6 regulatory ankyrin repeat subunit C-like	[Crassostrea gigas]
F_Cluster00403	645	XP_013079361.1	PREDICTED: uncharacterized protein LOC106065147	[Biomphalaria glabrata]
F_Cluster00404	846	XP_009065481.1	hypothetical protein LOTGIDRAFT_222342	[Lottia gigantea]
F_Cluster00405	1026	XP_009053511.1	hypothetical protein LOTGIDRAFT_188369, partial	[Lottia gigantea]
F_Cluster00408	619	CAA60122.1	neurofilament protein NF70	[Helix aspersa]
F_Cluster00409	615	XP_013409135.1	PREDICTED: ATP-dependent RNA helicase DHX29-like	[Lingula anatina]
F_Cluster00410	230	XP_012942919.1	PREDICTED: microtubule-associated protein tau-like	[Aplysia californica]
F_Cluster00414	484	XP_009045305.1	hypothetical protein LOTGIDRAFT_156422	[Lottia gigantea]
F_Cluster00417	818	XP_005102608.1	PREDICTED: amiloride-sensitive amine oxidase	[copper-containing]
F_Cluster00418	799	EKC34797.1	hypothetical protein CGI_10016385	[Crassostrea gigas]
F_Cluster00419	984	XP_009051889.1	hypothetical protein LOTGIDRAFT_214111	[Lottia gigantea]
F_Cluster00420	422	XP_009043800.1	hypothetical protein LOTGIDRAFT_205544	[Lottia gigantea]
F_Cluster00421	955	XP_014790922.1	PREDICTED: SWI/SNF-related matrix-associated actin-dependent regulator of chromatin subfamily A member 5-like isoform X6	[Octopus bimaculoides]
F_Cluster00422	111	XP_001624870.1	predicted protein	[Nematostella vectensis]
F_Cluster00423	494	XP_013073597.1	PREDICTED: dnaJ homolog subfamily C member 7-like	[Biomphalaria glabrata]
F_Cluster00424	387	XP_014777848.1	PREDICTED: single-stranded DNA-binding protein 3-like isoform X3	[Octopus bimaculoides]
F_Cluster00425	279	XP_011436399.1	PREDICTED: myelin expression factor 2-like isoform X2	[Crassostrea gigas]
F_Cluster00426	339	XP_009045152.1	hypothetical protein LOTGIDRAFT_237497	[Lottia gigantea]
F_Cluster00428	179	XP_012946620.1	PREDICTED: uncharacterized protein LOC106014112	[Aplysia californica]
F_Cluster00430	294	XP_009056737.1	hypothetical protein LOTGIDRAFT_233044	[Lottia gigantea]
F_Cluster00434	554	XP_009055490.1	hypothetical protein LOTGIDRAFT_209410	[Lottia gigantea]
F_Cluster00435	1331	AAL50827.1	vitelline envelope sperm lysin receptor	[Haliotis rufescens]
F_Cluster00439	717	XP_009046981.1	hypothetical protein LOTGIDRAFT_224905	[Lottia gigantea]
F_Cluster00443	642	XP_012937208.1	PREDICTED: kinesin-like protein KIF22	[Aplysia californica]
F_Cluster00447	555	XP_011455250.1	PREDICTED: afadin-like isoform X2	[Crassostrea gigas]
F_Cluster00449	642	XP_013386053.1	PREDICTED: polymerase delta-interacting protein 3-like	[Lingula anatina]
F_Cluster00451	666	XP_013421390.1	PREDICTED: double-strand-break repair protein rad21 homolog isoform X1	[Lingula anatina]
F_Cluster00454	451	XP_011412044.1	PREDICTED: uncharacterized protein LOC105317182 isoform X1	[Crassostrea gigas]
F_Cluster00455	559	XP_009064657.1	hypothetical protein LOTGIDRAFT_168531	[Lottia gigantea]
F_Cluster00456	627	XP_009066496.1	hypothetical protein LOTGIDRAFT_211332	[Lottia gigantea]
F_Cluster00458	193	XP_013201910.1	PREDICTED: signal-regulatory protein beta-1 isoform 3-like	[Microtus ochrogaster]
F_Cluster00459	738	XP_011444697.1	PREDICTED: CD109 antigen-like isoform X3	[Crassostrea gigas]
F_Cluster00461	248	XP_014277130.1	PREDICTED: serine/threonine-protein phosphatase 6 regulatory ankyrin repeat subunit B-like	[Halyomorpha halys]
F_Cluster00463	305	XP_011440900.1	PREDICTED: M-phase inducer phosphatase-like isoform X3	[Crassostrea gigas]
F_Cluster00464	872	XP_009047507.1	hypothetical protein LOTGIDRAFT_172384	[Lottia gigantea]
F_Cluster00467	806	XP_012938846.1	PREDICTED: uncharacterized protein LOC101849292 isoform X2	[Aplysia californica]
F_Cluster00468	269	XP_009044891.1	hypothetical protein LOTGIDRAFT_136234, partial	[Lottia gigantea]
F_Cluster00470	818	XP_012944656.1	PREDICTED: uncharacterized protein LOC101854908	[Aplysia californica]
F_Cluster00473	217	XP_011423796.1	PREDICTED: delta-like protein 1	[Crassostrea gigas]
F_Cluster00474	1110	XP_011453621.1	PREDICTED: importin-5-like	[Crassostrea gigas]
F_Cluster00475	296	XP_013381455.1	PREDICTED: protein IMPACT-like	[Lingula anatina]
F_Cluster00476	682	XP_005271232.1	PREDICTED: low-density lipoprotein receptor-related protein 8 isoform X6	[Homo sapiens]
F_Cluster00477	92	XP_009045957.1	hypothetical protein LOTGIDRAFT_224471	[Lottia gigantea]
F_Cluster00478	1134	XP_009063278.1	hypothetical protein LOTGIDRAFT_167533	[Lottia gigantea]
F_Cluster00479	353	XP_005094566.1	PREDICTED: uncharacterized protein LOC101861348	[Aplysia californica]
F_Cluster00483	923	XP_012790822.1	PREDICTED: cadherin EGF LAG seven-pass G-type receptor 2, partial	[Sorex araneus]
F_Cluster00485	138	CDH56416.1	predicted protein	[Lichtheimia corymbifera JMRC:FSU:9682]
F_Cluster00488	171	XP_013070030.1	PREDICTED: photoreceptor-specific nuclear receptor-like	[Biomphalaria glabrata]
F_Cluster00491	147	XP_005105454.1	PREDICTED: gelsolin-like protein 2	[Aplysia californica]
F_Cluster00492	187	XP_011447818.1	PREDICTED: mesencephalic astrocyte-derived neurotrophic factor homolog	[Crassostrea gigas]
F_Cluster00493	723	XP_009048560.1	hypothetical protein LOTGIDRAFT_238523	[Lottia gigantea]
F_Cluster00494	169	XP_011454871.1	PREDICTED: uncharacterized protein LOC105347460 isoform X2	[Crassostrea gigas]
F_Cluster00495	352	XP_013419371.1	PREDICTED: myosin light chain kinase, smooth muscle-like isoform X2	[Lingula anatina]
F_Cluster00496	689	XP_009060074.1	hypothetical protein LOTGIDRAFT_228966	[Lottia gigantea]
F_Cluster00498	500	ABS19816.1	sarco/endoplasmic reticulum calcium ATPase isoform B	[Pinctada fucata]
F_Cluster00499	331	XP_009066030.1	hypothetical protein LOTGIDRAFT_169491	[Lottia gigantea]
F_Cluster00502	407	XP_009056051.1	hypothetical protein LOTGIDRAFT_189988	[Lottia gigantea]
F_Cluster00503	236	AAM50205.1	GH27547p	[Drosophila melanogaster]
F_Cluster00507	529	XP_006816881.1	PREDICTED: roundabout homolog 2-like, partial	[Saccoglossus kowalevskii]
F_Cluster00511	1153	XP_011448103.1	PREDICTED: mucin-5AC-like	[Crassostrea gigas]
F_Cluster00512	255	XP_011450210.1	PREDICTED: chromodomain-helicase-DNA-binding protein 8-like isoform X3	[Crassostrea gigas]
F_Cluster00513	1281	EKC40282.1	Collagen alpha-4(VI) chain	[Crassostrea gigas]
F_Cluster00517	282	XP_009063517.1	hypothetical protein LOTGIDRAFT_235746	[Lottia gigantea]
F_Cluster00518	231	XP_009051647.1	hypothetical protein LOTGIDRAFT_208961	[Lottia gigantea]
F_Cluster00519	1099	XP_009062237.1	hypothetical protein LOTGIDRAFT_107156	[Lottia gigantea]
F_Cluster00521	722	XP_009055975.1	hypothetical protein LOTGIDRAFT_232717	[Lottia gigantea]
F_Cluster00522	346	XP_005097538.1	PREDICTED: beta-1,4-galactosyltransferase 1-like	[Aplysia californica]
F_Cluster00525	359	XP_011455256.1	PREDICTED: putative polypeptide N-acetylgalactosaminyltransferase 9	[Crassostrea gigas]
F_Cluster00526	893	XP_011450876.1	PREDICTED: ataxin-2-like protein isoform X2	[Crassostrea gigas]
F_Cluster00527	1136	XP_011420125.1	PREDICTED: receptor-type tyrosine-protein phosphatase T-like	[Crassostrea gigas]
F_Cluster00528	760	XP_009050420.1	hypothetical protein LOTGIDRAFT_158730	[Lottia gigantea]
F_Cluster00529	167	XP_009050830.1	hypothetical protein LOTGIDRAFT_174252	[Lottia gigantea]
F_Cluster00530	1270	XP_011425283.1	PREDICTED: mucin-5AC-like	[Crassostrea gigas]
F_Cluster00531	339	XP_011446356.1	PREDICTED: uncharacterized protein LOC105341499	[Crassostrea gigas]
F_Cluster00532	764	XP_009065348.1	hypothetical protein LOTGIDRAFT_108005	[Lottia gigantea]
F_Cluster00533	168	XP_005101551.1	PREDICTED: probable low affinity copper uptake protein 2	[Aplysia californica]
F_Cluster00536	1109	XP_011444699.1	PREDICTED: CD109 antigen-like isoform X4	[Crassostrea gigas]
F_Cluster00537	297	EMP27821.1	hypothetical protein UY3_15068	[Chelonia mydas]
F_Cluster00538	528	XP_013067214.1	PREDICTED: uncharacterized protein LOC106055487 isoform X1	[Biomphalaria glabrata]
F_Cluster00539	151	XP_011439303.1	PREDICTED: glutamate--cysteine ligase regulatory subunit-like	[Crassostrea gigas]
F_Cluster00540	203	XP_006822100.1	PREDICTED: histidine-rich protein PFHRP-II-like, partial	[Saccoglossus kowalevskii]
F_Cluster00541	407	XP_005092728.1	PREDICTED: intraflagellar transport protein 80 homolog	[Aplysia californica]
F_Cluster00542	131	KFD66265.1	hypothetical protein M514_21552	[Trichuris suis]
F_Cluster00544	957	XP_009062188.1	hypothetical protein LOTGIDRAFT_183679	[Lottia gigantea]
F_Cluster00546	819	XP_009061142.1	hypothetical protein LOTGIDRAFT_234686	[Lottia gigantea]
F_Cluster00548	1012	XP_012945931.1	PREDICTED: 2-oxoglutarate dehydrogenase, mitochondrial-like	[Aplysia californica]
F_Cluster00549	160	XP_009064330.1	hypothetical protein LOTGIDRAFT_235994	[Lottia gigantea]
F_Cluster00550	717	XP_009060528.1	hypothetical protein LOTGIDRAFT_219009	[Lottia gigantea]
F_Cluster00551	520	XP_009052416.1	hypothetical protein LOTGIDRAFT_231723	[Lottia gigantea]
F_Cluster00554	862	XP_005101853.1	PREDICTED: protein transport protein Sec24C-like isoform X1	[Aplysia californica]
F_Cluster00555	266	XP_005089491.1	PREDICTED: protein FAM178A-like isoform X1	[Aplysia californica]
F_Cluster00556	607	XP_012942923.1	PREDICTED: bifunctional glutamate/proline--tRNA ligase-like	[Aplysia californica]
F_Cluster00559	955	XP_009060064.1	hypothetical protein LOTGIDRAFT_228960	[Lottia gigantea]
F_Cluster00560	934	XP_014776715.1	PREDICTED: brain tumor protein-like	[Octopus bimaculoides]
F_Cluster00562	970	XP_011414220.1	PREDICTED: fatty acid synthase-like	[Crassostrea gigas]
F_Cluster00563	210	XP_009066358.1	hypothetical protein LOTGIDRAFT_197810	[Lottia gigantea]
F_Cluster00564	1159	BAA75668.1	collagen pro alpha-chain	[Haliotis discus]
F_Cluster00565	313	AHK60398.1	myeloid differentiation factor 88	[Haliotis diversicolor]
F_Cluster00566	978	KFO75144.1	Helicase POLQ-like, partial	[Cuculus canorus]
F_Cluster00570	621	XP_011419000.1	PREDICTED: nuclear RNA export factor 1-like	[Crassostrea gigas]
F_Cluster00571	360	XP_014775946.1	PREDICTED: cell division cycle 5-like protein	[Octopus bimaculoides]
F_Cluster00572	220	XP_009067038.1	hypothetical protein LOTGIDRAFT_237071	[Lottia gigantea]
F_Cluster00573	533	XP_013399962.1	PREDICTED: baculoviral IAP repeat-containing protein 7-like	[Lingula anatina]
F_Cluster00574	501	XP_009066226.1	hypothetical protein LOTGIDRAFT_169673	[Lottia gigantea]
F_Cluster00575	744	XP_012945594.1	PREDICTED: DNA repair and recombination protein RAD54-like	[Aplysia californica]
F_Cluster00577	222	XP_009044129.1	hypothetical protein LOTGIDRAFT_228108	[Lottia gigantea]
F_Cluster00579	438	XP_009060147.1	hypothetical protein LOTGIDRAFT_229029	[Lottia gigantea]
F_Cluster00580	580	XP_013095416.1	PREDICTED: low-density lipoprotein receptor-related protein 8-like	[Biomphalaria glabrata]
F_Cluster00581	1058	XP_011412045.1	PREDICTED: uncharacterized protein LOC105317182 isoform X2	[Crassostrea gigas]
F_Cluster00582	442	XP_013096529.1	PREDICTED: eukaryotic peptide chain release factor subunit 1	[Biomphalaria glabrata]
F_Cluster00585	784	XP_009047075.1	hypothetical protein LOTGIDRAFT_138772	[Lottia gigantea]
F_Cluster00589	765	KOF63926.1	hypothetical protein OCBIM_22018171mg, partial	[Octopus bimaculoides]
F_Cluster00591	136	XP_009047454.1	hypothetical protein LOTGIDRAFT_225073	[Lottia gigantea]
F_Cluster00592	180	XP_005105960.1	PREDICTED: paraplegin-like	[Aplysia californica]
F_Cluster00593	696	XP_009048997.1	hypothetical protein LOTGIDRAFT_238600	[Lottia gigantea]
F_Cluster00595	994	XP_012943793.1	PREDICTED: collagen alpha-3(VI) chain-like isoform X2	[Aplysia californica]
F_Cluster00596	258	XP_013082421.1	PREDICTED: metabotropic glutamate receptor 3-like	[Biomphalaria glabrata]
F_Cluster00597	555	XP_009060477.1	hypothetical protein LOTGIDRAFT_165221	[Lottia gigantea]
F_Cluster00598	778	XP_011412045.1	PREDICTED: uncharacterized protein LOC105317182 isoform X2	[Crassostrea gigas]
F_Cluster00599	856	XP_009057947.1	hypothetical protein LOTGIDRAFT_153678	[Lottia gigantea]
F_Cluster00600	640	XP_013411286.1	PREDICTED: uncharacterized protein LOC106174328 isoform X1	[Lingula anatina]
F_Cluster00601	549	XP_009055569.1	hypothetical protein LOTGIDRAFT_209470, partial	[Lottia gigantea]
F_Cluster00602	581	XP_009054003.1	hypothetical protein LOTGIDRAFT_116980	[Lottia gigantea]
F_Cluster00603	805	XP_011446686.1	PREDICTED: ATP-binding cassette sub-family A member 1-like isoform X2	[Crassostrea gigas]
F_Cluster00605	672	XP_013062274.1	PREDICTED: thyrotropin receptor-like	[Biomphalaria glabrata]
F_Cluster00606	971	XP_009046181.1	hypothetical protein LOTGIDRAFT_237832	[Lottia gigantea]
F_Cluster00608	312	XP_009059693.1	hypothetical protein LOTGIDRAFT_124876	[Lottia gigantea]
F_Cluster00610	148	XP_011417005.1	PREDICTED: ELL-associated factor 1-like	[Crassostrea gigas]
F_Cluster00612	838	XP_012943608.1	PREDICTED: contactin-1-like	[Aplysia californica]
F_Cluster00613	262	KOG00039.1	hypothetical protein OCBIM_22009051mg	[Octopus bimaculoides]
F_Cluster00614	586	XP_013393557.1	PREDICTED: PR domain zinc finger protein 16-like isoform X3	[Lingula anatina]
F_Cluster00615	488	EKC39239.1	Ankyrin-1	[Crassostrea gigas]
F_Cluster00616	116	AJA37888.1	I-type lectin-like protein 2	[Littorina littorea]
F_Cluster00617	533	XP_013772616.1	PREDICTED: pre-mRNA-processing-splicing factor 8	[Limulus polyphemus]
F_Cluster00618	232	XP_011433151.1	PREDICTED: G1/S-specific cyclin-E-like isoform X2	[Crassostrea gigas]
F_Cluster00619	212	XP_011448759.1	PREDICTED: ras-related protein Rab-21-like	[Crassostrea gigas]
F_Cluster00620	699	XP_014784556.1	PREDICTED: protein bicaudal D-like	[Octopus bimaculoides]
F_Cluster00621	449	XP_009049745.1	hypothetical protein LOTGIDRAFT_201270	[Lottia gigantea]
F_Cluster00623	977	XP_009057822.1	hypothetical protein LOTGIDRAFT_182444	[Lottia gigantea]
F_Cluster00624	526	XP_011430390.1	PREDICTED: DNA replication factor Cdt1-like isoform X1	[Crassostrea gigas]
F_Cluster00625	236	XP_009048927.1	hypothetical protein LOTGIDRAFT_140809	[Lottia gigantea]
F_Cluster00626	970	XP_013092008.1	PREDICTED: sister chromatid cohesion protein PDS5 homolog A-B-like isoform X1	[Biomphalaria glabrata]
F_Cluster00627	711	EKC24148.1	Collagen alpha-4(VI) chain	[Crassostrea gigas]
F_Cluster00629	217	XP_009043605.1	hypothetical protein LOTGIDRAFT_202951	[Lottia gigantea]
F_Cluster00630	824	XP_009054905.1	hypothetical protein LOTGIDRAFT_227399	[Lottia gigantea]
F_Cluster00632	287	XP_009064615.1	hypothetical protein LOTGIDRAFT_236148	[Lottia gigantea]
F_Cluster00633	824	XP_013402589.1	PREDICTED: RING finger protein 10-like	[Lingula anatina]
F_Cluster00635	120	XP_014408232.1	PREDICTED: zinc finger protein 628, partial	[Camelus ferus]
F_Cluster00636	937	XP_009049517.1	hypothetical protein LOTGIDRAFT_238706	[Lottia gigantea]
F_Cluster00639	407	XP_009063312.1	hypothetical protein LOTGIDRAFT_207139	[Lottia gigantea]
F_Cluster00640	266	KYN19746.1	hypothetical protein ALC57_07899	[Trachymyrmex cornetzi]
F_Cluster00641	736	XP_009065076.1	hypothetical protein LOTGIDRAFT_108249	[Lottia gigantea]
F_Cluster00643	524	XP_009051906.1	hypothetical protein LOTGIDRAFT_214128	[Lottia gigantea]
F_Cluster00645	828	EKC42097.1	Cathepsin F	[Crassostrea gigas]
F_Cluster00646	270	XP_009050493.1	hypothetical protein LOTGIDRAFT_213657	[Lottia gigantea]
F_Cluster00647	124	ABN54798.1	galectin 4-like protein transcript variant	[Haliotis discus hannai]
F_Cluster00648	790	CAI46182.1	hypothetical protein	[Homo sapiens]
F_Cluster00650	555	KDR11155.1	RSM22-like protein, mitochondrial	[Zootermopsis nevadensis]
F_Cluster00651	250	XP_014788004.1	PREDICTED: serine/threonine-protein kinase 36-like, partial	[Octopus bimaculoides]
F_Cluster00653	506	XP_005108780.1	PREDICTED: four-jointed box protein 1-like	[Aplysia californica]
F_Cluster00654	402	XP_012944395.1	PREDICTED: PDZ and LIM domain protein 3-like isoform X2	[Aplysia californica]
F_Cluster00655	358	XP_005108703.1	PREDICTED: lanC-like protein 3 isoform X1	[Aplysia californica]
F_Cluster00656	677	XP_013090238.1	PREDICTED: lysine-specific demethylase 3B-like isoform X1	[Biomphalaria glabrata]
F_Cluster00657	371	XP_013079020.1	PREDICTED: arf-GAP domain and FG repeat-containing protein 1-like isoform X2	[Biomphalaria glabrata]
F_Cluster00658	332	XP_013066148.1	PREDICTED: zinc finger and BTB domain-containing protein 17-like	[Biomphalaria glabrata]
F_Cluster00660	302	XP_014785932.1	PREDICTED: protein hu-li tai shao-like isoform X7	[Octopus bimaculoides]
F_Cluster00665	627	XP_012941723.1	PREDICTED: EF-hand calcium-binding domain-containing protein 7-like isoform X2	[Aplysia californica]
F_Cluster00666	225	XP_013386789.1	PREDICTED: transcriptional regulator ATRX-like	[Lingula anatina]
F_Cluster00669	616	XP_009057404.1	hypothetical protein LOTGIDRAFT_175751	[Lottia gigantea]
F_Cluster00671	330	XP_011449748.1	PREDICTED: cyclin-I-like	[Crassostrea gigas]
F_Cluster00672	111	XP_011438489.1	PREDICTED: uncharacterized protein LOC105336026	[Crassostrea gigas]
F_Cluster00674	714	XP_013066303.1	PREDICTED: leucine-rich repeat serine/threonine-protein kinase 1-like isoform X1	[Biomphalaria glabrata]
F_Cluster00675	257	XP_005097110.1	PREDICTED: NFX1-type zinc finger-containing protein 1-like	[Aplysia californica]
F_Cluster00676	367	XP_011420569.1	PREDICTED: NADH-cytochrome b5 reductase 3-like isoform X1	[Crassostrea gigas]
F_Cluster00677	273	XP_013069850.1	PREDICTED: obg-like ATPase 1	[Biomphalaria glabrata]
F_Cluster00678	178	XP_009065892.1	hypothetical protein LOTGIDRAFT_236608	[Lottia gigantea]
F_Cluster00680	231	XP_005107106.2	PREDICTED: methyltransferase-like protein 24	[Aplysia californica]
F_Cluster00681	156	XP_011454746.1	PREDICTED: BTB/POZ domain-containing protein 6-like	[Crassostrea gigas]
F_Cluster00684	347	XP_013407397.1	PREDICTED: receptor-type tyrosine-protein phosphatase T-like	[Lingula anatina]
F_Cluster00685	470	AGE97172.1	hypoxia inducible factor-1alpha	[Haliotis diversicolor]
F_Cluster00686	1133	XP_013078660.1	PREDICTED: LOW QUALITY PROTEIN: sterol regulatory element-binding protein 1-like	[Biomphalaria glabrata]
F_Cluster00689	941	XP_009057287.1	hypothetical protein LOTGIDRAFT_217135	[Lottia gigantea]
F_Cluster00692	1156	XP_009051573.1	hypothetical protein LOTGIDRAFT_228304	[Lottia gigantea]
F_Cluster00694	770	XP_014789339.1	PREDICTED: heterogeneous nuclear ribonucleoprotein U-like protein 1 isoform X3	[Octopus bimaculoides]
F_Cluster00697	865	XP_012938836.1	PREDICTED: patched domain-containing protein 3-like	[Aplysia californica]
F_Cluster00699	233	XP_009062805.1	hypothetical protein LOTGIDRAFT_179375	[Lottia gigantea]
F_Cluster00700	836	AAF62393.1	AF183909_3 catchin	[Argopecten irradians]
F_Cluster00703	169	XP_013997078.1	PREDICTED: uncharacterized protein LOC106569888, partial	[Salmo salar]
F_Cluster00704	645	XP_014787709.1	PREDICTED: LOW QUALITY PROTEIN: E3 ubiquitin-protein ligase UBR4-like	[Octopus bimaculoides]
F_Cluster00708	528	XP_009062012.1	hypothetical protein LOTGIDRAFT_229248	[Lottia gigantea]
F_Cluster00710	161	XP_011424344.1	PREDICTED: uncharacterized protein LOC105326176	[Crassostrea gigas]
F_Cluster00712	1032	XP_005106126.1	PREDICTED: centrosomal protein of 95 kDa-like	[Aplysia californica]
F_Cluster00713	492	XP_011417892.1	PREDICTED: nuclear factor erythroid 2-related factor 1-like	[Crassostrea gigas]
F_Cluster00714	1137	XP_014005901.1	PREDICTED: centromere-associated protein E-like	[Salmo salar]
F_Cluster00716	171	XP_009053301.1	hypothetical protein LOTGIDRAFT_214738	[Lottia gigantea]
F_Cluster00717	402	XP_015754814.1	PREDICTED: uncharacterized protein LOC107334392	[Acropora digitifera]
F_Cluster00720	204	XP_015272844.1	PREDICTED: gastrula zinc finger protein XlCGF17.1-like, partial	[Gekko japonicus]
F_Cluster00721	946	XP_011437762.1	PREDICTED: uncharacterized protein LOC105335530	[Crassostrea gigas]
F_Cluster00724	343	XP_005106887.1	PREDICTED: lipid phosphate phosphohydrolase 1-like	[Aplysia californica]
F_Cluster00727	843	XP_005109720.1	PREDICTED: serine/threonine-protein kinase TAO1-like isoform X3	[Aplysia californica]
F_Cluster00728	1120	XP_011426538.1	PREDICTED: unhealthy ribosome biogenesis protein 2 homolog	[Crassostrea gigas]
F_Cluster00729	150	XP_009060039.1	hypothetical protein LOTGIDRAFT_106865	[Lottia gigantea]
F_Cluster00732	390	XP_005095010.1	PREDICTED: squalene synthase-like	[Aplysia californica]
F_Cluster00733	440	XP_009059469.1	hypothetical protein LOTGIDRAFT_204295	[Lottia gigantea]
F_Cluster00737	199	XP_002736959.2	PREDICTED: alpha-enolase-like	[Saccoglossus kowalevskii]
F_Cluster00739	216	XP_009062795.1	hypothetical protein LOTGIDRAFT_167083	[Lottia gigantea]
F_Cluster00740	605	XP_009059408.1	hypothetical protein LOTGIDRAFT_192459, partial	[Lottia gigantea]
F_Cluster00742	405	XP_009055213.1	hypothetical protein LOTGIDRAFT_239531	[Lottia gigantea]
F_Cluster00744	258	KOF76898.1	hypothetical protein OCBIM_22032776mg	[Octopus bimaculoides]
F_Cluster00746	353	XP_013067147.1	PREDICTED: syntaxin-5-like	[Biomphalaria glabrata]
F_Cluster00749	107	XP_014048010.1	PREDICTED: extracellular matrix protein FRAS1-like isoform X1	[Salmo salar]
F_Cluster00750	161	XP_014780111.1	PREDICTED: carnosine N-methyltransferase-like	[Octopus bimaculoides]
F_Cluster00751	1030	XP_009057712.1	hypothetical protein LOTGIDRAFT_191347	[Lottia gigantea]
F_Cluster00752	876	XP_012940527.1	PREDICTED: uncharacterized protein LOC101857262	[Aplysia californica]
F_Cluster00753	1067	XP_011433924.1	PREDICTED: uncharacterized protein LOC105332890	[Crassostrea gigas]
F_Cluster00754	1273	XP_005650281.1	hypothetical protein COCSUDRAFT_40018	[Coccomyxa subellipsoidea C-169]
F_Cluster00755	185	XP_009046805.1	hypothetical protein LOTGIDRAFT_138283	[Lottia gigantea]
F_Cluster00756	156	WP_035737320.1	hypothetical protein	[Arthrospira platensis]
F_Cluster00758	180	XP_009051441.1	hypothetical protein LOTGIDRAFT_228225	[Lottia gigantea]
F_Cluster00761	692	XP_009065053.1	hypothetical protein LOTGIDRAFT_229509	[Lottia gigantea]
F_Cluster00762	303	XP_009062883.1	hypothetical protein LOTGIDRAFT_167154	[Lottia gigantea]
F_Cluster00764	864	AGG10803.1	toll-like receptor e precursor	[Mytilus galloprovincialis]
F_Cluster00766	1074	XP_009044636.1	hypothetical protein LOTGIDRAFT_237269	[Lottia gigantea]
F_Cluster00768	1004	XP_009048916.1	hypothetical protein LOTGIDRAFT_140794	[Lottia gigantea]
F_Cluster00770	234	XP_005101358.1	PREDICTED: protein amalgam-like	[Aplysia californica]
F_Cluster00771	404	XP_009056323.1	hypothetical protein LOTGIDRAFT_162150	[Lottia gigantea]
F_Cluster00774	686	XP_009053667.1	hypothetical protein LOTGIDRAFT_116541	[Lottia gigantea]
F_Cluster00775	288	XP_011414430.1	PREDICTED: baculoviral IAP repeat-containing protein 2-like	[Crassostrea gigas]
F_Cluster00776	364	XP_005104186.2	PREDICTED: alpha-2-macroglobulin-like	[Aplysia californica]
F_Cluster00777	868	XP_013405628.1	PREDICTED: NEDD4-binding protein 2-like	[Lingula anatina]
F_Cluster00778	243	XP_009056314.1	hypothetical protein LOTGIDRAFT_162140	[Lottia gigantea]
F_Cluster00779	497	XP_011428990.1	PREDICTED: ubiquitin carboxyl-terminal hydrolase 48-like	[Crassostrea gigas]
F_Cluster00781	1157	XP_011426007.1	PREDICTED: condensin complex subunit 3-like	[Crassostrea gigas]
F_Cluster00783	727	XP_005106591.1	PREDICTED: coiled-coil domain-containing protein 146-like	[Aplysia californica]
F_Cluster00786	512	XP_013081392.1	PREDICTED: zinc finger protein on ecdysone puffs-like isoform X2	[Biomphalaria glabrata]
F_Cluster00788	417	XP_009050586.1	hypothetical protein LOTGIDRAFT_213774	[Lottia gigantea]
F_Cluster00789	343	XP_005108733.1	PREDICTED: uncharacterized protein LOC101852208 isoform X2	[Aplysia californica]
F_Cluster00791	267	XP_005094526.1	PREDICTED: lamin-B1-like	[Aplysia californica]
F_Cluster00792	186	XP_012936594.1	PREDICTED: uncharacterized protein LOC101855718	[Aplysia californica]
F_Cluster00793	776	XP_009057367.1	hypothetical protein LOTGIDRAFT_233318	[Lottia gigantea]
F_Cluster00795	177	XP_013063101.1	PREDICTED: methylmalonic aciduria and homocystinuria type D homolog, mitochondrial-like	[Biomphalaria glabrata]
F_Cluster00796	226	XP_014041470.1	PREDICTED: uncharacterized protein LOC106594577 isoform X48	[Salmo salar]
F_Cluster00797	392	XP_005108274.1	PREDICTED: mediator of RNA polymerase II transcription subunit 14-like	[Aplysia californica]
F_Cluster00801	462	XP_011418245.1	PREDICTED: pre-rRNA processing protein FTSJ3-like	[Crassostrea gigas]
F_Cluster00806	263	XP_009044148.1	hypothetical protein LOTGIDRAFT_68744, partial	[Lottia gigantea]
F_Cluster00808	866	XP_011431063.1	PREDICTED: tudor domain-containing protein 5-like	[Crassostrea gigas]
F_Cluster00809	241	XP_009058259.1	hypothetical protein LOTGIDRAFT_191474	[Lottia gigantea]
F_Cluster00812	300	XP_011449185.1	PREDICTED: cyclin-L1-like	[Crassostrea gigas]
F_Cluster00815	152	AEE61646.1	unknown	[Dendroctonus ponderosae]
F_Cluster00816	426	XP_013071877.1	PREDICTED: cilia- and flagella-associated protein 58-like isoform X1	[Biomphalaria glabrata]
F_Cluster00817	263	XP_013068695.1	PREDICTED: uncharacterized protein LOC106056465 isoform X1	[Biomphalaria glabrata]
F_Cluster00818	129	ELT89570.1	hypothetical protein CAPTEDRAFT_113163, partial	[Capitella teleta]
F_Cluster00819	104	XP_011415213.1	PREDICTED: small integral membrane protein 14-like	[Crassostrea gigas]
F_Cluster00820	789	XP_005109405.1	PREDICTED: serine/threonine-protein phosphatase 4 regulatory subunit 3A-like isoform X2	[Aplysia californica]
F_Cluster00822	223	ABO26623.1	calcineurin B	[Haliotis discus discus]
F_Cluster00823	183	XP_003701695.1	PREDICTED: ubiquitin-conjugating enzyme E2 G1	[Megachile rotundata]
F_Cluster00824	110	XP_012942112.1	PREDICTED: transmembrane protein 41B-like isoform X1	[Aplysia californica]
F_Cluster00826	353	XP_009054624.1	hypothetical protein LOTGIDRAFT_227355	[Lottia gigantea]
F_Cluster00827	339	XP_005098813.2	PREDICTED: uncharacterized protein LOC101852626	[Aplysia californica]
F_Cluster00830	696	XP_009048924.1	hypothetical protein LOTGIDRAFT_200867	[Lottia gigantea]
F_Cluster00832	168	XP_013388435.1	PREDICTED: coiled-coil domain-containing protein 57-like	[Lingula anatina]
F_Cluster00835	589	XP_005106185.2	PREDICTED: uncharacterized protein LOC101857051	[Aplysia californica]
F_Cluster00837	526	EKC31432.1	Cytosolic phospholipase A2	[Crassostrea gigas]
F_Cluster00842	471	XP_009054594.1	hypothetical protein LOTGIDRAFT_117877, partial	[Lottia gigantea]
F_Cluster00843	415	XP_009056321.1	hypothetical protein LOTGIDRAFT_119776	[Lottia gigantea]
F_Cluster00844	506	XP_011444884.1	PREDICTED: zinc finger and BTB domain-containing protein 5-like isoform X2	[Crassostrea gigas]
F_Cluster00846	259	XP_013413174.1	PREDICTED: dystrophin-like isoform X5	[Lingula anatina]
F_Cluster00847	1005	2OOQ	A Chain A, Crystal Structure Of The Human Receptor Phosphatase Ptprt &gt;gnl|BL_ORD_ID|1858148	A Chain A, Crystal Structure Of The Human Receptor Phosphatase Ptprt &gt;gnl|BL_ORD_ID|1858148
F_Cluster00848	364	XP_012943607.1	PREDICTED: fasciculation and elongation protein zeta-2-like	[Aplysia californica]
F_Cluster00849	106	XP_012943392.1	PREDICTED: neurogenic locus Notch protein-like	[Aplysia californica]
F_Cluster00850	736	XP_013071374.1	PREDICTED: uncharacterized protein LOC106058482 isoform X5	[Biomphalaria glabrata]
F_Cluster00851	903	XP_009057736.1	hypothetical protein LOTGIDRAFT_163411	[Lottia gigantea]
F_Cluster00852	202	XP_011444243.1	PREDICTED: E3 ubiquitin-protein ligase RNF170-like	[Crassostrea gigas]
F_Cluster00853	1134	BAA75669.1	collagen pro alpha-chain	[Haliotis discus]
F_Cluster00856	459	XP_009044005.1	hypothetical protein LOTGIDRAFT_102205	[Lottia gigantea]
F_Cluster00857	790	XP_009048207.1	hypothetical protein LOTGIDRAFT_238353	[Lottia gigantea]
F_Cluster00859	170	XP_009059148.1	hypothetical protein LOTGIDRAFT_123770	[Lottia gigantea]
F_Cluster00860	720	XP_005099011.1	PREDICTED: ATP-binding cassette sub-family F member 3-like	[Aplysia californica]
F_Cluster00865	565	XP_013389692.1	PREDICTED: ranBP-type and C3HC4-type zinc finger-containing protein 1-like isoform X1	[Lingula anatina]
F_Cluster00867	467	XP_009060103.1	hypothetical protein LOTGIDRAFT_154137	[Lottia gigantea]
F_Cluster00869	334	XP_009059115.1	hypothetical protein LOTGIDRAFT_84186, partial	[Lottia gigantea]
F_Cluster00870	493	XP_009047690.1	hypothetical protein LOTGIDRAFT_238221	[Lottia gigantea]
F_Cluster00871	801	XP_002601363.1	hypothetical protein BRAFLDRAFT_82713	[Branchiostoma floridae]
F_Cluster00874	473	XP_009061321.1	hypothetical protein LOTGIDRAFT_219632	[Lottia gigantea]
F_Cluster00877	320	XP_009062878.1	hypothetical protein LOTGIDRAFT_195070	[Lottia gigantea]
F_Cluster00878	312	XP_011435376.1	PREDICTED: carbonic anhydrase 14-like isoform X1	[Crassostrea gigas]
F_Cluster00880	329	XP_009052331.1	hypothetical protein LOTGIDRAFT_231665	[Lottia gigantea]
F_Cluster00881	124	XP_014810451.1	PREDICTED: sodium- and chloride-dependent neutral and basic amino acid transporter B(0+) isoform X2	[Calidris pugnax]
F_Cluster00882	325	ACJ12607.1	Fas ligand-like protein	[Haliotis discus discus]
F_Cluster00883	968	XP_009064454.1	hypothetical protein LOTGIDRAFT_168320	[Lottia gigantea]
F_Cluster00884	669	EKC19937.1	Poly	[ADP-ribose]
F_Cluster00885	390	XP_005100380.1	PREDICTED: gelsolin-like protein 2	[Aplysia californica]
F_Cluster00890	924	XP_011453705.1	PREDICTED: uncharacterized protein C3orf67 homolog	[Crassostrea gigas]
F_Cluster00893	423	XP_011418947.1	PREDICTED: cyclic GMP-AMP synthase-like	[Crassostrea gigas]
F_Cluster00897	104	XP_013064148.1	PREDICTED: E3 ubiquitin-protein ligase RNF181-like	[Biomphalaria glabrata]
F_Cluster00898	182	XP_009055085.1	hypothetical protein LOTGIDRAFT_232483	[Lottia gigantea]
F_Cluster00899	417	XP_005102694.1	PREDICTED: heat shock 70 kDa protein 4-like	[Aplysia californica]
F_Cluster00900	304	XP_009044012.1	hypothetical protein LOTGIDRAFT_228043	[Lottia gigantea]
F_Cluster00901	179	XP_009066179.1	hypothetical protein LOTGIDRAFT_222938	[Lottia gigantea]
F_Cluster00902	761	XP_006825559.1	PREDICTED: GATA zinc finger domain-containing protein 14-like	[Saccoglossus kowalevskii]
F_Cluster00903	257	XP_009058272.1	hypothetical protein LOTGIDRAFT_122480	[Lottia gigantea]
F_Cluster00905	212	XP_005098678.1	PREDICTED: casein kinase I isoform delta-A-like isoform X4	[Aplysia californica]
F_Cluster00906	630	XP_011444713.1	PREDICTED: tyrosine-protein kinase Tec-like	[Crassostrea gigas]
F_Cluster00907	331	XP_005111041.1	PREDICTED: sodium/potassium-transporting ATPase subunit beta-2-like	[Aplysia californica]
F_Cluster00908	250	KOF72137.1	hypothetical protein OCBIM_22039964mg	[Octopus bimaculoides]
F_Cluster00909	520	XP_009051831.1	hypothetical protein LOTGIDRAFT_64009, partial	[Lottia gigantea]
F_Cluster00910	290	XP_012946844.1	PREDICTED: tripartite motif-containing protein 3-like	[Aplysia californica]
F_Cluster00911	506	XP_014771433.1	PREDICTED: adenosylhomocysteinase 2-like isoform X6	[Octopus bimaculoides]
F_Cluster00914	679	XP_012940487.1	PREDICTED: uncharacterized protein LOC101864076	[Aplysia californica]
F_Cluster00916	1077	XP_009066786.1	hypothetical protein LOTGIDRAFT_236952	[Lottia gigantea]
F_Cluster00917	416	XP_005105998.1	PREDICTED: microtubule-associated protein 10-like	[Aplysia californica]
F_Cluster00918	198	XP_013401236.1	PREDICTED: DNA-binding protein SMUBP-2-like, partial	[Lingula anatina]
F_Cluster00919	770	XP_014289688.1	PREDICTED: ankyrin repeat domain-containing protein 17	[Halyomorpha halys]
F_Cluster00920	229	KFV77890.1	Tumor necrosis factor ligand superfamily member 15, partial	[Struthio camelus australis]
F_Cluster00921	612	XP_009065671.1	hypothetical protein LOTGIDRAFT_133011, partial	[Lottia gigantea]
F_Cluster00922	985	XP_011420529.1	PREDICTED: coatomer subunit alpha-like	[Crassostrea gigas]
F_Cluster00923	214	XP_009065373.1	hypothetical protein LOTGIDRAFT_229706	[Lottia gigantea]
F_Cluster00924	409	XP_009045218.1	hypothetical protein LOTGIDRAFT_237548	[Lottia gigantea]
F_Cluster00925	1068	XP_014775685.1	PREDICTED: uncharacterized protein LOC106872999	[Octopus bimaculoides]
F_Cluster00926	347	XP_013066253.1	PREDICTED: solute carrier family 35 member B1-like	[Biomphalaria glabrata]
F_Cluster00927	570	XP_012944731.1	PREDICTED: SPARC-related modular calcium-binding protein 1-like isoform X2	[Aplysia californica]
F_Cluster00928	1000	XP_012938750.1	PREDICTED: presequence protease, mitochondrial-like	[Aplysia californica]
F_Cluster00929	293	XP_015256655.1	PREDICTED: glucosamine-6-phosphate isomerase 1	[Cyprinodon variegatus]
F_Cluster00930	632	XP_012936458.1	PREDICTED: LOW QUALITY PROTEIN: golgin subfamily B member 1-like	[Aplysia californica]
F_Cluster00931	889	XP_006826128.1	PREDICTED: dentin sialophosphoprotein-like, partial	[Saccoglossus kowalevskii]
F_Cluster00932	676	XP_011423994.1	PREDICTED: uncharacterized protein LOC105325911	[Crassostrea gigas]
F_Cluster00934	359	XP_012402598.1	PREDICTED: collagen alpha-1(III) chain-like	[Sarcophilus harrisii]
F_Cluster00936	607	XP_012943608.1	PREDICTED: contactin-1-like	[Aplysia californica]
F_Cluster00938	196	XP_011448857.1	PREDICTED: F-box only protein 28-like	[Crassostrea gigas]
F_Cluster00939	897	XP_009046515.1	hypothetical protein LOTGIDRAFT_230482	[Lottia gigantea]
F_Cluster00942	638	XP_011412793.1	PREDICTED: lariat debranching enzyme A-like	[Crassostrea gigas]
F_Cluster00945	228	EKC36901.1	WD repeat-containing protein 42A	[Crassostrea gigas]
F_Cluster00946	165	KXJ27867.1	Intraflagellar transport protein 22-like	[Exaiptasia pallida]
F_Cluster00947	490	XP_009051312.1	hypothetical protein LOTGIDRAFT_201834	[Lottia gigantea]
F_Cluster00948	607	XP_013407042.1	PREDICTED: von Willebrand factor A domain-containing protein 3B-like	[Lingula anatina]
F_Cluster00950	500	XP_009299031.1	PREDICTED: gastrula zinc finger protein XlCGF57.1-like, partial	[Danio rerio]
F_Cluster00951	257	XP_012939071.1	PREDICTED: uncharacterized protein LOC101859900	[Aplysia californica]
F_Cluster00954	283	XP_005092543.1	PREDICTED: spermatogenesis-associated protein 20-like isoform X2	[Aplysia californica]
F_Cluster00957	151	XP_009045258.1	hypothetical protein LOTGIDRAFT_230103	[Lottia gigantea]
F_Cluster00960	495	XP_012943608.1	PREDICTED: contactin-1-like	[Aplysia californica]
F_Cluster00962	315	XP_013385826.1	PREDICTED: carbohydrate-responsive element-binding protein-like, partial	[Lingula anatina]
F_Cluster00963	573	XP_011415240.1	PREDICTED: dual specificity tyrosine-phosphorylation-regulated kinase 2-like	[Crassostrea gigas]
F_Cluster00964	998	XP_014771914.1	PREDICTED: hephaestin-like protein	[Octopus bimaculoides]
F_Cluster00965	1022	XP_009048916.1	hypothetical protein LOTGIDRAFT_140794	[Lottia gigantea]
F_Cluster00966	186	EMP27284.1	NFX1-type zinc finger-containing protein 1	[Chelonia mydas]
F_Cluster00969	250	XP_002116199.1	hypothetical protein TRIADDRAFT_30509	[Trichoplax adhaerens]
F_Cluster00971	658	XP_011434824.1	PREDICTED: uncharacterized protein LOC105333508 isoform X2	[Crassostrea gigas]
F_Cluster00972	261	XP_013380846.1	PREDICTED: kinesin-like protein KIF20B isoform X2	[Lingula anatina]
F_Cluster00973	467	XP_009064342.1	hypothetical protein LOTGIDRAFT_196190	[Lottia gigantea]
F_Cluster00976	329	XP_013060775.1	PREDICTED: calumenin-like	[Biomphalaria glabrata]
F_Cluster00978	190	XP_011429993.1	PREDICTED: putative aminopeptidase W07G4.4	[Crassostrea gigas]
F_Cluster00980	805	XP_013390022.1	PREDICTED: SPRY domain-containing protein 3-like isoform X2	[Lingula anatina]
F_Cluster00981	1004	XP_008536356.1	PREDICTED: zinc finger protein 709-like	[Equus przewalskii]
F_Cluster00982	527	XP_011430540.1	PREDICTED: protein hunchback-like isoform X6	[Crassostrea gigas]
F_Cluster00983	482	XP_005107700.1	PREDICTED: transportin-1-like	[Aplysia californica]
F_Cluster00984	330	XP_005102742.1	PREDICTED: alpha-L-fucosidase-like	[Aplysia californica]
F_Cluster00985	969	YP_009230121.1	polyprotein	[Marine RNA virus PAL156]
F_Cluster00991	212	XP_014784175.1	PREDICTED: AP-1 complex subunit gamma-1-like isoform X5	[Octopus bimaculoides]
F_Cluster00992	986	XP_012936651.1	PREDICTED: E3 SUMO-protein ligase RanBP2-like isoform X2	[Aplysia californica]
F_Cluster00993	330	XP_013089684.1	PREDICTED: ataxin-3-like	[Biomphalaria glabrata]
F_Cluster00996	338	XP_011441987.1	PREDICTED: anaphase-promoting complex subunit 5-like	[Crassostrea gigas]
F_Cluster00998	407	XP_011445765.1	PREDICTED: uncharacterized protein LOC105341113	[Crassostrea gigas]
F_Cluster01000	498	XP_012945179.1	PREDICTED: mitogen-activated protein kinase kinase kinase 7-like isoform X6	[Aplysia californica]
F_Cluster01003	649	XP_009061172.1	hypothetical protein LOTGIDRAFT_234706	[Lottia gigantea]
F_Cluster01004	744	XP_013084828.1	PREDICTED: uncharacterized protein LOC106069671	[Biomphalaria glabrata]
F_Cluster01005	149	XP_009054204.1	hypothetical protein LOTGIDRAFT_215160	[Lottia gigantea]
F_Cluster01006	342	CUG94400.1	GP46-like surface antigen, putative	[Bodo saltans]
F_Cluster01010	370	XP_011431401.1	PREDICTED: regulator of nonsense transcripts 1-like	[Crassostrea gigas]
F_Cluster01011	1124	XP_009046459.1	hypothetical protein LOTGIDRAFT_230443	[Lottia gigantea]
F_Cluster01012	159	XP_009044988.1	hypothetical protein LOTGIDRAFT_207527	[Lottia gigantea]
F_Cluster01013	673	ABU52892.1	palmitoyl-CoA oxidase	[Mytilus galloprovincialis]
F_Cluster01014	237	XP_005112957.1	PREDICTED: uncharacterized RNA-binding protein C365.04c-like	[Aplysia californica]
F_Cluster01016	380	XP_011444112.1	PREDICTED: chromodomain-helicase-DNA-binding protein 1-like	[Crassostrea gigas]
F_Cluster01017	178	CRL23495.1	unnamed protein product	[Penicillium camemberti]
F_Cluster01020	1227	XP_011453369.1	PREDICTED: protein NOV-like	[Crassostrea gigas]
F_Cluster01021	802	XP_009056899.1	hypothetical protein LOTGIDRAFT_216777	[Lottia gigantea]
F_Cluster01024	339	CAL36910.1	p73-like protein	[Haliotis tuberculata]
F_Cluster01025	1111	XP_009046073.1	hypothetical protein LOTGIDRAFT_137613	[Lottia gigantea]
F_Cluster01026	531	XP_005095207.1	PREDICTED: tyrosine--tRNA ligase, cytoplasmic-like	[Aplysia californica]
F_Cluster01028	178	XP_002162887.1	PREDICTED: ADP-ribosylation factor 1-like 2	[Hydra vulgaris]
F_Cluster01032	346	XP_782465.1	PREDICTED: protein AF-9	[Strongylocentrotus purpuratus]
F_Cluster01033	286	AMB43016.1	CD63	[Paphia undulata]
F_Cluster01035	427	XP_009045387.1	hypothetical protein LOTGIDRAFT_230213	[Lottia gigantea]
F_Cluster01036	516	XP_007442993.1	PREDICTED: serine/threonine-protein kinase Nek4-like	[Python bivittatus]
F_Cluster01041	647	XP_005093427.2	PREDICTED: nesprin-1-like	[Aplysia californica]
F_Cluster01042	151	XP_015774851.1	PREDICTED: ankyrin-1-like	[Acropora digitifera]
F_Cluster01045	408	XP_011435929.1	PREDICTED: H/ACA ribonucleoprotein complex subunit 4-like	[Crassostrea gigas]
F_Cluster01046	107	XP_009056574.1	hypothetical protein LOTGIDRAFT_120388, partial	[Lottia gigantea]
F_Cluster01048	742	XP_009044228.1	hypothetical protein LOTGIDRAFT_208649	[Lottia gigantea]
F_Cluster01049	215	XP_014676205.1	PREDICTED: zinc finger protein 782-like, partial	[Priapulus caudatus]
F_Cluster01050	735	XP_011416545.1	PREDICTED: meiosis arrest female protein 1-like	[Crassostrea gigas]
F_Cluster01051	365	XP_013396753.1	PREDICTED: nucleoporin seh1-like isoform X1	[Lingula anatina]
F_Cluster01053	292	XP_011434304.1	PREDICTED: tetraspanin-9-like	[Crassostrea gigas]
F_Cluster01054	1155	XP_011443440.1	PREDICTED: uncharacterized protein LOC105339560	[Crassostrea gigas]
F_Cluster01055	297	XP_011423826.1	PREDICTED: cullin-associated NEDD8-dissociated protein 1-like isoform X1	[Crassostrea gigas]
F_Cluster01056	142	XP_012944121.1	PREDICTED: ADP-ribosylation factor GTPase-activating protein 2-like isoform X4	[Aplysia californica]
F_Cluster01057	725	XP_009064720.1	hypothetical protein LOTGIDRAFT_236196	[Lottia gigantea]
F_Cluster01058	855	XP_013405484.1	PREDICTED: poly	[ADP-ribose]
F_Cluster01060	342	XP_013074285.1	PREDICTED: cytochrome P450 2D15-like	[Biomphalaria glabrata]
F_Cluster01063	267	XP_009061899.1	hypothetical protein LOTGIDRAFT_235099	[Lottia gigantea]
F_Cluster01067	240	XP_005094285.1	PREDICTED: uncharacterized protein LOC101857866 isoform X1	[Aplysia californica]
F_Cluster01068	344	XP_009067355.1	hypothetical protein LOTGIDRAFT_170455	[Lottia gigantea]
F_Cluster01069	691	XP_008289289.1	PREDICTED: Bardet-Biedl syndrome 12 protein	[Stegastes partitus]
F_Cluster01071	85	XP_001617828.1	hypothetical protein NEMVEDRAFT_v1g156598	[Nematostella vectensis]
F_Cluster01073	313	XP_009051647.1	hypothetical protein LOTGIDRAFT_208961	[Lottia gigantea]
F_Cluster01076	463	XP_009045080.1	hypothetical protein LOTGIDRAFT_224011	[Lottia gigantea]
F_Cluster01079	431	XP_009051188.1	hypothetical protein LOTGIDRAFT_174335	[Lottia gigantea]
F_Cluster01080	264	XP_009066103.1	hypothetical protein LOTGIDRAFT_222876	[Lottia gigantea]
F_Cluster01081	922	XP_011444699.1	PREDICTED: CD109 antigen-like isoform X4	[Crassostrea gigas]
F_Cluster01083	567	XP_009055300.1	hypothetical protein LOTGIDRAFT_209197	[Lottia gigantea]
F_Cluster01089	416	XP_012937272.1	PREDICTED: dynein heavy chain 5, axonemal-like	[Aplysia californica]
F_Cluster01091	592	XP_009064154.1	hypothetical protein LOTGIDRAFT_235911	[Lottia gigantea]
F_Cluster01092	461	XP_013068704.1	PREDICTED: ubiquitin carboxyl-terminal hydrolase 16-like	[Biomphalaria glabrata]
F_Cluster01094	475	XP_013405320.1	PREDICTED: phthiocerol synthesis polyketide synthase type I PpsC-like	[Lingula anatina]
F_Cluster01095	229	4GPM	A Chain A, Crystal Structure Of Engineered Protein. Northeast Structural Genomics Consortium Target Or264. &gt;gnl|BL_ORD_ID|1201768	A Chain A, Crystal Structure Of Engineered Protein. Northeast Structural Genomics Consortium Target Or264. &gt;gnl|BL_ORD_ID|1201768
F_Cluster01096	485	XP_009051384.1	hypothetical protein LOTGIDRAFT_152610	[Lottia gigantea]
F_Cluster01097	172	XP_005098107.1	PREDICTED: uroporphyrinogen-III synthase-like isoform X2	[Aplysia californica]
F_Cluster01100	378	KOF83163.1	hypothetical protein OCBIM_22024273mg	[Octopus bimaculoides]
F_Cluster01104	167	XP_009061551.1	hypothetical protein LOTGIDRAFT_234908	[Lottia gigantea]
F_Cluster01105	435	XP_005096332.1	PREDICTED: inositol 1,4,5-trisphosphate receptor type 3-like	[Aplysia californica]
F_Cluster01107	485	XP_005106718.2	PREDICTED: carbonic anhydrase 6-like	[Aplysia californica]
F_Cluster01108	339	XP_009052067.1	hypothetical protein LOTGIDRAFT_115014	[Lottia gigantea]
F_Cluster01111	142	XP_005109352.1	PREDICTED: CKLF-like MARVEL transmembrane domain-containing protein 4	[Aplysia californica]
F_Cluster01112	358	XP_011425392.1	PREDICTED: uncharacterized protein LOC105326869 isoform X2	[Crassostrea gigas]
F_Cluster01116	1053	KOF90826.1	hypothetical protein OCBIM_22010458mg, partial	[Octopus bimaculoides]
F_Cluster01117	181	XP_009045140.1	hypothetical protein LOTGIDRAFT_171033	[Lottia gigantea]
F_Cluster01118	345	XP_012937590.1	PREDICTED: ryanodine receptor 44F-like	[Aplysia californica]
F_Cluster01119	969	XP_009043902.1	hypothetical protein LOTGIDRAFT_205558	[Lottia gigantea]
F_Cluster01121	588	XP_014782653.1	PREDICTED: uncharacterized protein LOC106878071	[Octopus bimaculoides]
F_Cluster01122	860	BAJ61596.1	paramyosin	[Haliotis discus discus]
F_Cluster01128	1214	XP_011441088.1	PREDICTED: collagen alpha-4(VI) chain-like	[Crassostrea gigas]
F_Cluster01129	178	XP_009053220.1	hypothetical protein LOTGIDRAFT_150043	[Lottia gigantea]
F_Cluster01130	93	XP_012946402.1	PREDICTED: uncharacterized protein LOC101852145	[Aplysia californica]
F_Cluster01131	1015	ELV13432.1	Zinc finger protein 157	[Tupaia chinensis]
F_Cluster01132	249	XP_009045257.1	hypothetical protein LOTGIDRAFT_110501	[Lottia gigantea]
F_Cluster01133	179	KXJ20965.1	Caspase-7	[Exaiptasia pallida]
F_Cluster01135	686	XP_012938639.1	PREDICTED: transmembrane protein 214-B-like	[Aplysia californica]
F_Cluster01136	393	XP_011454867.1	PREDICTED: serine/threonine-protein kinase ICK-like	[Crassostrea gigas]
F_Cluster01137	214	XP_009054359.1	hypothetical protein LOTGIDRAFT_117625	[Lottia gigantea]
F_Cluster01142	572	XP_009060658.1	hypothetical protein LOTGIDRAFT_165393	[Lottia gigantea]
F_Cluster01143	163	XP_013772624.1	PREDICTED: ubiquitin-conjugating enzyme E2 L3-like	[Limulus polyphemus]
F_Cluster01147	1222	XP_009066241.1	hypothetical protein LOTGIDRAFT_223003	[Lottia gigantea]
F_Cluster01150	164	KJK61914.1	Ankyrin repeats 3 copy	[Aspergillus parasiticus SU-1]
F_Cluster01153	158	XP_009063955.1	hypothetical protein LOTGIDRAFT_59424, partial	[Lottia gigantea]
F_Cluster01155	237	XP_005101695.1	PREDICTED: uncharacterized protein LOC101852775	[Aplysia californica]
F_Cluster01156	978	XP_011443113.1	PREDICTED: protein FAM184A-like	[Crassostrea gigas]
F_Cluster01158	281	AAF78248.1	AF275310_1 Hox5	[Haliotis rufescens]
F_Cluster01159	499	XP_013067867.1	PREDICTED: calsyntenin-1-like	[Biomphalaria glabrata]
F_Cluster01160	188	XP_014777430.1	PREDICTED: pre-B-cell leukemia transcription factor 1-like isoform X4	[Octopus bimaculoides]
F_Cluster01162	387	XP_009048525.1	hypothetical protein LOTGIDRAFT_173095	[Lottia gigantea]
F_Cluster01164	102	EKC38197.1	Cell division control protein 6-like protein	[Crassostrea gigas]
F_Cluster01166	996	XP_011445073.1	PREDICTED: apoptosis-stimulating of p53 protein 2-like	[Crassostrea gigas]
F_Cluster01167	304	XP_005103973.1	PREDICTED: probable ATP-dependent RNA helicase DHX35	[Aplysia californica]
F_Cluster01168	891	XP_013075134.1	PREDICTED: uncharacterized protein LOC106061519	[Biomphalaria glabrata]
F_Cluster01169	255	XP_009063497.1	hypothetical protein LOTGIDRAFT_221190	[Lottia gigantea]
F_Cluster01171	323	XP_011445198.1	PREDICTED: uncharacterized protein LOC105340721 isoform X1	[Crassostrea gigas]
F_Cluster01172	841	XP_013086338.1	PREDICTED: uncharacterized protein LOC106070898 isoform X2	[Biomphalaria glabrata]
F_Cluster01178	194	XP_005091080.1	PREDICTED: integrator complex subunit 3-like isoform X2	[Aplysia californica]
F_Cluster01179	797	WP_012473465.1	hypothetical protein	[Candidatus Amoebophilus asiaticus]
F_Cluster01181	287	XP_013406130.1	PREDICTED: uncharacterized protein LOC106170706	[Lingula anatina]
F_Cluster01183	748	XP_009049206.1	hypothetical protein LOTGIDRAFT_178023	[Lottia gigantea]
F_Cluster01184	581	XP_013091056.1	PREDICTED: ADAMTS-like protein 4	[Biomphalaria glabrata]
F_Cluster01185	264	XP_011438410.1	PREDICTED: leucine-rich repeat-containing protein 46-like	[Crassostrea gigas]
F_Cluster01187	283	EWC43854.1	hypothetical protein DRE_07298	[Drechslerella stenobrocha 248]
F_Cluster01188	273	XP_011436257.1	PREDICTED: F-actin-capping protein subunit beta-like	[Crassostrea gigas]
F_Cluster01189	685	XP_014776061.1	PREDICTED: nascent polypeptide-associated complex subunit alpha, muscle-specific form-like isoform X3	[Octopus bimaculoides]
F_Cluster01190	1056	XP_009060468.1	hypothetical protein LOTGIDRAFT_125574	[Lottia gigantea]
F_Cluster01194	752	XP_014790256.1	PREDICTED: dual specificity protein kinase splB-like	[Octopus bimaculoides]
F_Cluster01195	436	XP_005096762.1	PREDICTED: alpha-actinin, sarcomeric	[Aplysia californica]
F_Cluster01196	357	XP_011429099.1	PREDICTED: transcription initiation factor IIA subunit 1-like isoform X2	[Crassostrea gigas]
F_Cluster01197	759	XP_012943125.1	PREDICTED: rho-associated protein kinase 2-like	[Aplysia californica]
F_Cluster01199	454	XP_005099893.1	PREDICTED: SH2 domain-containing protein 4B-like isoform X2	[Aplysia californica]
F_Cluster01200	432	XP_009052457.1	hypothetical protein LOTGIDRAFT_115464	[Lottia gigantea]
F_Cluster01202	329	XP_009065964.1	hypothetical protein LOTGIDRAFT_236678	[Lottia gigantea]
F_Cluster01203	448	XP_009064831.1	hypothetical protein LOTGIDRAFT_132197	[Lottia gigantea]
F_Cluster01205	343	XP_009059218.1	hypothetical protein LOTGIDRAFT_124038	[Lottia gigantea]
F_Cluster01206	464	XP_009048841.1	hypothetical protein LOTGIDRAFT_158016	[Lottia gigantea]
F_Cluster01209	381	XP_014786799.1	PREDICTED: receptor-type tyrosine-protein phosphatase delta-like, partial	[Octopus bimaculoides]
F_Cluster01211	283	XP_011449427.1	PREDICTED: probable serine carboxypeptidase CPVL isoform X2	[Crassostrea gigas]
F_Cluster01213	258	XP_011455543.1	PREDICTED: uncharacterized protein LOC105347970	[Crassostrea gigas]
F_Cluster01214	143	XP_013062673.1	PREDICTED: stimulated by retinoic acid gene 6 protein homolog	[Biomphalaria glabrata]
F_Cluster01215	266	EYC19854.1	hypothetical protein Y032_0023g752	[Ancylostoma ceylanicum]
F_Cluster01216	1045	XP_014780533.1	PREDICTED: uncharacterized protein LOC106876484	[Octopus bimaculoides]
F_Cluster01220	819	XP_005100963.1	PREDICTED: circularly permutated Ras protein 1-like isoform X2	[Aplysia californica]
F_Cluster01221	841	XP_009055389.1	hypothetical protein LOTGIDRAFT_105193, partial	[Lottia gigantea]
F_Cluster01222	665	XP_009044005.1	hypothetical protein LOTGIDRAFT_102205	[Lottia gigantea]
F_Cluster01225	210	CDQ90832.1	unnamed protein product	[Oncorhynchus mykiss]
F_Cluster01228	417	XP_005100568.1	PREDICTED: inhibitor of growth protein 3-like	[Aplysia californica]
F_Cluster01231	350	XP_013086322.1	PREDICTED: trichohyalin-like isoform X2	[Biomphalaria glabrata]
F_Cluster01232	471	XP_009059801.1	hypothetical protein LOTGIDRAFT_165035	[Lottia gigantea]
F_Cluster01233	298	XP_012937855.1	PREDICTED: uncharacterized protein LOC101860325	[Aplysia californica]
F_Cluster01234	193	XP_009044536.1	hypothetical protein LOTGIDRAFT_184997	[Lottia gigantea]
F_Cluster01235	187	XP_009067162.1	hypothetical protein LOTGIDRAFT_135197	[Lottia gigantea]
F_Cluster01236	327	XP_005112798.2	PREDICTED: glyoxylate reductase/hydroxypyruvate reductase-like	[Aplysia californica]
F_Cluster01237	574	XP_009047666.1	hypothetical protein LOTGIDRAFT_139359	[Lottia gigantea]
F_Cluster01241	561	XP_009048963.1	hypothetical protein LOTGIDRAFT_200884	[Lottia gigantea]
F_Cluster01242	521	CDQ80178.1	unnamed protein product	[Oncorhynchus mykiss]
F_Cluster01243	136	XP_011422306.1	PREDICTED: uncharacterized protein LOC105324815	[Crassostrea gigas]
F_Cluster01244	203	XP_009043735.1	hypothetical protein LOTGIDRAFT_208144	[Lottia gigantea]
F_Cluster01248	252	XP_006811743.1	PREDICTED: uncharacterized protein LOC102810030	[Saccoglossus kowalevskii]
F_Cluster01251	474	XP_009065339.1	hypothetical protein LOTGIDRAFT_184282	[Lottia gigantea]
F_Cluster01257	305	XP_013982546.1	PREDICTED: uncharacterized protein LOC106562289	[Salmo salar]
F_Cluster01258	236	XP_013060955.1	PREDICTED: max-like protein X isoform X2	[Biomphalaria glabrata]
F_Cluster01260	237	XP_009065375.1	hypothetical protein LOTGIDRAFT_205898	[Lottia gigantea]
F_Cluster01261	668	XP_011424609.1	PREDICTED: myosin-VIIa-like	[Crassostrea gigas]
F_Cluster01264	576	NP_001298236.1	60 kDa heat shock protein, mitochondrial-like	[Biomphalaria glabrata]
F_Cluster01270	883	XP_011422354.1	PREDICTED: translational activator GCN1-like	[Crassostrea gigas]
F_Cluster01271	191	XP_011313960.1	PREDICTED: cdc42 homolog	[Fopius arisanus]
F_Cluster01272	399	XP_005094840.1	PREDICTED: alpha-2 adrenergic receptor-like	[Aplysia californica]
F_Cluster01276	557	XP_009066675.1	hypothetical protein LOTGIDRAFT_108770	[Lottia gigantea]
F_Cluster01277	237	XP_005112375.2	PREDICTED: bactericidal permeability-increasing protein-like	[Aplysia californica]
F_Cluster01279	118	XP_009052829.1	hypothetical protein LOTGIDRAFT_159884	[Lottia gigantea]
F_Cluster01280	723	XP_009054865.1	hypothetical protein LOTGIDRAFT_206444	[Lottia gigantea]
F_Cluster01281	1012	XP_009054961.1	hypothetical protein LOTGIDRAFT_71188, partial	[Lottia gigantea]
F_Cluster01282	167	XP_009062093.1	hypothetical protein LOTGIDRAFT_210517	[Lottia gigantea]
F_Cluster01284	210	ELT89079.1	hypothetical protein CAPTEDRAFT_156187	[Capitella teleta]
F_Cluster01287	263	XP_012939921.1	PREDICTED: grancalcin-like	[Aplysia californica]
F_Cluster01289	900	XP_005097728.1	PREDICTED: dynein beta chain, ciliary-like	[Aplysia californica]
F_Cluster01290	397	XP_011431179.1	PREDICTED: serine/arginine repetitive matrix protein 1-like isoform X2	[Crassostrea gigas]
F_Cluster01294	746	XP_011432779.1	PREDICTED: poly	[ADP-ribose]
F_Cluster01297	492	XP_009055787.1	hypothetical protein LOTGIDRAFT_215976, partial	[Lottia gigantea]
F_Cluster01298	556	EKC33968.1	Rho GTPase-activating protein 20	[Crassostrea gigas]
F_Cluster01299	180	XP_011440656.1	PREDICTED: transmembrane and TPR repeat-containing protein 4-like	[Crassostrea gigas]
F_Cluster01300	204	XP_009060132.1	hypothetical protein LOTGIDRAFT_154170	[Lottia gigantea]
F_Cluster01302	632	XP_010686194.1	PREDICTED: proline-rich extensin-like protein EPR1	[Beta vulgaris subsp. vulgaris]
F_Cluster01303	703	XP_012945462.1	PREDICTED: heat shock protein 75 kDa, mitochondrial-like	[Aplysia californica]
F_Cluster01305	368	XP_009047397.1	hypothetical protein LOTGIDRAFT_138864	[Lottia gigantea]
F_Cluster01306	262	XP_009065639.1	hypothetical protein LOTGIDRAFT_133136, partial	[Lottia gigantea]
F_Cluster01307	213	XP_011420937.1	PREDICTED: probable imidazolonepropionase	[Crassostrea gigas]
F_Cluster01308	121	EKC25156.1	Transcriptional adapter 2-beta	[Crassostrea gigas]
F_Cluster01311	477	XP_009059210.1	hypothetical protein LOTGIDRAFT_206752	[Lottia gigantea]
F_Cluster01315	341	XP_009057652.1	hypothetical protein LOTGIDRAFT_122078	[Lottia gigantea]
F_Cluster01316	434	XP_009049460.1	hypothetical protein LOTGIDRAFT_146967, partial	[Lottia gigantea]
F_Cluster01318	332	EKC25648.1	ATP-dependent DNA helicase PIF1	[Crassostrea gigas]
F_Cluster01319	767	KOF85632.1	hypothetical protein OCBIM_22019981mg	[Octopus bimaculoides]
F_Cluster01322	248	XP_013190116.1	PREDICTED: DNA-binding protein D-ETS-4 isoform X1	[Amyelois transitella]
F_Cluster01323	128	XP_009060177.1	hypothetical protein LOTGIDRAFT_105926	[Lottia gigantea]
F_Cluster01325	353	XP_005089258.1	PREDICTED: wings apart-like protein homolog	[Aplysia californica]
F_Cluster01327	251	XP_009062017.1	hypothetical protein LOTGIDRAFT_210457	[Lottia gigantea]
F_Cluster01330	263	XP_013998818.1	PREDICTED: uncharacterized protein LOC106570806 isoform X1	[Salmo salar]
F_Cluster01332	612	XP_011412045.1	PREDICTED: uncharacterized protein LOC105317182 isoform X2	[Crassostrea gigas]
F_Cluster01334	1210	XP_009055044.1	hypothetical protein LOTGIDRAFT_118685, partial	[Lottia gigantea]
F_Cluster01335	143	ELU18385.1	hypothetical protein CAPTEDRAFT_213087	[Capitella teleta]
F_Cluster01343	444	XP_009058110.1	hypothetical protein LOTGIDRAFT_209765	[Lottia gigantea]
F_Cluster01344	721	XP_013389453.1	PREDICTED: cilia- and flagella-associated protein 221-like	[Lingula anatina]
F_Cluster01346	959	XP_011453577.1	PREDICTED: uncharacterized protein LOC105346612 isoform X2	[Crassostrea gigas]
F_Cluster01347	285	ABO26624.1	calcineurin A	[Haliotis discus discus]
F_Cluster01349	1193	XP_011412430.1	PREDICTED: probable ATP-dependent RNA helicase DHX37	[Crassostrea gigas]
F_Cluster01350	835	XP_005100962.1	PREDICTED: circularly permutated Ras protein 1-like isoform X1	[Aplysia californica]
F_Cluster01352	724	XP_012311382.1	PREDICTED: cubilin isoform X2	[Aotus nancymaae]
F_Cluster01354	1006	XP_013386185.1	PREDICTED: von Willebrand factor A domain-containing protein 7-like isoform X1	[Lingula anatina]
F_Cluster01355	545	XP_009043931.1	hypothetical protein LOTGIDRAFT_208417	[Lottia gigantea]
F_Cluster01359	110	XP_001634242.1	predicted protein	[Nematostella vectensis]
F_Cluster01362	237	XP_012936458.1	PREDICTED: LOW QUALITY PROTEIN: golgin subfamily B member 1-like	[Aplysia californica]
F_Cluster01363	850	EKC28185.1	Tripartite motif-containing protein 2	[Crassostrea gigas]
F_Cluster01364	209	XP_009060964.1	hypothetical protein LOTGIDRAFT_234580	[Lottia gigantea]
F_Cluster01365	223	XP_009062913.1	hypothetical protein LOTGIDRAFT_235432	[Lottia gigantea]
F_Cluster01366	294	XP_013396303.1	PREDICTED: uncharacterized protein LOC106163300	[Lingula anatina]
F_Cluster01368	684	XP_009043781.1	hypothetical protein LOTGIDRAFT_152053	[Lottia gigantea]
F_Cluster01370	528	XP_005110089.1	PREDICTED: ras GTPase-activating protein-binding protein 2-like isoform X3	[Aplysia californica]
F_Cluster01371	176	XP_002601688.1	hypothetical protein BRAFLDRAFT_94568	[Branchiostoma floridae]
F_Cluster01372	437	XP_005100515.1	PREDICTED: U4/U6.U5 tri-snRNP-associated protein 1-like	[Aplysia californica]
F_Cluster01374	306	XP_011439131.1	PREDICTED: bifunctional 3&apos;-phosphoadenosine 5&apos;-phosphosulfate synthase-like isoform X5	[Crassostrea gigas]
F_Cluster01377	500	ACZ65578.1	selenium-binding protein	[Haliotis discus hannai]
F_Cluster01378	434	XP_011417510.1	PREDICTED: probable flavin-containing monoamine oxidase A	[Crassostrea gigas]
F_Cluster01380	519	KTF83272.1	hypothetical protein cypCar_00029796	[Cyprinus carpio]
F_Cluster01381	517	XP_009055418.1	hypothetical protein LOTGIDRAFT_153262	[Lottia gigantea]
F_Cluster01383	305	XP_009045340.1	hypothetical protein LOTGIDRAFT_156458	[Lottia gigantea]
F_Cluster01384	510	EKC31474.1	Uncharacterized protein C9orf93	[Crassostrea gigas]
F_Cluster01385	765	XP_005096547.1	PREDICTED: melanotransferrin-like	[Aplysia californica]
F_Cluster01389	474	XP_005104828.1	PREDICTED: coiled-coil domain-containing protein 47-like	[Aplysia californica]
F_Cluster01390	149	XP_012944944.1	PREDICTED: choline transporter-like protein 4	[Aplysia californica]
F_Cluster01391	283	XP_009049767.1	hypothetical protein LOTGIDRAFT_231024	[Lottia gigantea]
F_Cluster01392	440	XP_009052517.1	hypothetical protein LOTGIDRAFT_231775	[Lottia gigantea]
F_Cluster01393	607	XP_009057250.1	hypothetical protein LOTGIDRAFT_217098	[Lottia gigantea]
F_Cluster01394	142	XP_015774851.1	PREDICTED: ankyrin-1-like	[Acropora digitifera]
F_Cluster01395	644	XP_011426084.1	PREDICTED: cubilin-like	[Crassostrea gigas]
F_Cluster01397	485	XP_013067706.1	PREDICTED: neuronal acetylcholine receptor subunit beta-3-like	[Biomphalaria glabrata]
F_Cluster01399	696	KTG03037.1	hypothetical protein cypCar_00021969, partial	[Cyprinus carpio]
F_Cluster01400	481	XP_009059188.1	hypothetical protein LOTGIDRAFT_206748	[Lottia gigantea]
F_Cluster01403	380	EKC39141.1	Cisplatin resistance-associated overexpressed protein	[Crassostrea gigas]
F_Cluster01404	491	XP_011454665.1	PREDICTED: large subunit GTPase 1 homolog	[Crassostrea gigas]
F_Cluster01405	728	XP_009065338.1	hypothetical protein LOTGIDRAFT_108161	[Lottia gigantea]
F_Cluster01407	278	XP_009050853.1	hypothetical protein LOTGIDRAFT_174277	[Lottia gigantea]
F_Cluster01408	777	XP_011450109.1	PREDICTED: uncharacterized protein LOC105344154	[Crassostrea gigas]
F_Cluster01410	280	XP_002589577.1	hypothetical protein BRAFLDRAFT_81532	[Branchiostoma floridae]
F_Cluster01414	610	XP_009050189.1	hypothetical protein LOTGIDRAFT_173864	[Lottia gigantea]
F_Cluster01418	271	XP_001620524.1	hypothetical protein NEMVEDRAFT_v1g2393	[Nematostella vectensis]
F_Cluster01419	290	XP_013070439.1	PREDICTED: syntenin-1-like isoform X2	[Biomphalaria glabrata]
F_Cluster01421	169	ELT91298.1	hypothetical protein CAPTEDRAFT_145620	[Capitella teleta]
F_Cluster01424	192	XP_011456921.1	PREDICTED: general vesicular transport factor p115-like	[Crassostrea gigas]
F_Cluster01425	354	XP_009062598.1	hypothetical protein LOTGIDRAFT_166880	[Lottia gigantea]
F_Cluster01427	153	XP_013417580.1	PREDICTED: aquaporin-8-like	[Lingula anatina]
F_Cluster01428	198	XP_011446874.1	PREDICTED: maternal embryonic leucine zipper kinase-like isoform X1	[Crassostrea gigas]
F_Cluster01430	209	XP_005106548.2	PREDICTED: sialate O-acetylesterase-like	[Aplysia californica]
F_Cluster01431	329	XP_009045278.1	hypothetical protein LOTGIDRAFT_110000	[Lottia gigantea]
F_Cluster01433	1024	XP_009046261.1	hypothetical protein LOTGIDRAFT_110746, partial	[Lottia gigantea]
F_Cluster01434	586	XP_012936761.1	PREDICTED: protein broad-minded-like	[Aplysia californica]
F_Cluster01435	305	XP_005093358.1	PREDICTED: DNA-binding protein P3A2-like	[Aplysia californica]
F_Cluster01438	532	XP_013397357.1	PREDICTED: uncharacterized protein LOC106164103	[Lingula anatina]
F_Cluster01442	239	XP_013065012.1	PREDICTED: cAMP-dependent protein kinase type II regulatory subunit-like	[Biomphalaria glabrata]
F_Cluster01443	309	XP_008704875.1	PREDICTED: carcinoembryonic antigen-related cell adhesion molecule 6-like, partial	[Ursus maritimus]
F_Cluster01446	562	XP_009054208.1	hypothetical protein LOTGIDRAFT_188829	[Lottia gigantea]
F_Cluster01448	816	XP_005092388.1	PREDICTED: uncharacterized protein LOC101862563	[Aplysia californica]
F_Cluster01449	434	XP_011412270.1	PREDICTED: mitochondrial fission regulator 2-like	[Crassostrea gigas]
F_Cluster01454	359	XP_011419786.1	PREDICTED: uncharacterized protein LOC105322648 isoform X2	[Crassostrea gigas]
F_Cluster01455	848	XP_012695106.1	PREDICTED: cubilin	[Clupea harengus]
F_Cluster01456	461	XP_009053808.1	hypothetical protein LOTGIDRAFT_160411	[Lottia gigantea]
F_Cluster01457	355	XP_012946393.1	PREDICTED: double zinc ribbon and ankyrin repeat-containing protein 1-like	[Aplysia californica]
F_Cluster01458	468	XP_014773012.1	PREDICTED: retinaldehyde-binding protein 1-like	[Octopus bimaculoides]
F_Cluster01460	400	NP_001191578.1	pannexin 3	[Aplysia californica]
F_Cluster01461	830	XP_009046497.1	hypothetical protein LOTGIDRAFT_156984	[Lottia gigantea]
F_Cluster01464	344	XP_012938836.1	PREDICTED: patched domain-containing protein 3-like	[Aplysia californica]
F_Cluster01468	946	XP_009064322.1	hypothetical protein LOTGIDRAFT_235988	[Lottia gigantea]
F_Cluster01471	162	XP_009044582.1	hypothetical protein LOTGIDRAFT_223715	[Lottia gigantea]
F_Cluster01472	387	XP_009046564.1	hypothetical protein LOTGIDRAFT_230508	[Lottia gigantea]
F_Cluster01474	534	XP_005104693.1	PREDICTED: SWI/SNF-related matrix-associated actin-dependent regulator of chromatin subfamily A containing DEAD/H box 1A-like isoform X2	[Aplysia californica]
F_Cluster01476	159	XP_009048695.1	hypothetical protein LOTGIDRAFT_157852	[Lottia gigantea]
F_Cluster01477	427	XP_009054993.1	hypothetical protein LOTGIDRAFT_161344	[Lottia gigantea]
F_Cluster01479	425	XP_009045437.1	hypothetical protein LOTGIDRAFT_109845	[Lottia gigantea]
F_Cluster01482	329	XP_005104456.2	PREDICTED: nidogen-1-like	[Aplysia californica]
F_Cluster01485	297	EMC81651.1	Snake venom metalloprotease inhibitor 02A10, partial	[Columba livia]
F_Cluster01486	737	XP_009045136.1	hypothetical protein LOTGIDRAFT_198868	[Lottia gigantea]
F_Cluster01487	279	XP_010281959.1	PREDICTED: trans-Golgi network integral membrane protein 2, partial	[Phaethon lepturus]
F_Cluster01489	443	XP_001634881.1	predicted protein	[Nematostella vectensis]
F_Cluster01493	410	XP_011418946.1	PREDICTED: cyclic GMP-AMP synthase-like isoform X3	[Crassostrea gigas]
F_Cluster01494	512	XP_014778070.1	PREDICTED: tripeptidyl-peptidase 2-like	[Octopus bimaculoides]
F_Cluster01495	233	XP_013396461.1	PREDICTED: von Willebrand factor D and EGF domain-containing protein-like	[Lingula anatina]
F_Cluster01499	868	XP_013395786.1	PREDICTED: nuclear pore complex protein Nup98-Nup96-like	[Lingula anatina]
F_Cluster01502	317	XP_009065472.1	hypothetical protein LOTGIDRAFT_132728	[Lottia gigantea]
F_Cluster01504	847	XP_011662119.1	PREDICTED: serine/threonine-protein phosphatase 6 regulatory ankyrin repeat subunit B-like	[Strongylocentrotus purpuratus]
F_Cluster01505	497	KXJ11055.1	hypothetical protein AC249_AIPGENE6068	[Exaiptasia pallida]
F_Cluster01506	745	XP_011454661.1	PREDICTED: uncharacterized protein LOC105347332	[Crassostrea gigas]
F_Cluster01508	541	XP_012944047.1	PREDICTED: eukaryotic translation initiation factor 4 gamma 2-like	[Aplysia californica]
F_Cluster01509	1091	XP_011451559.1	PREDICTED: phospholipase DDHD2-like isoform X1	[Crassostrea gigas]
F_Cluster01510	880	XP_011442942.1	PREDICTED: piwi-like protein 1 isoform X2	[Crassostrea gigas]
F_Cluster01513	538	XP_009045111.1	hypothetical protein LOTGIDRAFT_52745, partial	[Lottia gigantea]
F_Cluster01515	249	XP_009046097.1	hypothetical protein LOTGIDRAFT_199416	[Lottia gigantea]
F_Cluster01518	181	XP_011344910.1	PREDICTED: serine/threonine-protein phosphatase 6 regulatory ankyrin repeat subunit A-like	[Cerapachys biroi]
F_Cluster01522	711	XP_009046776.1	hypothetical protein LOTGIDRAFT_237940	[Lottia gigantea]
F_Cluster01526	422	XP_012941677.1	PREDICTED: uncharacterized protein LOC106012651	[Aplysia californica]
F_Cluster01527	548	XP_013390017.1	PREDICTED: 60 kDa SS-A/Ro ribonucleoprotein-like	[Lingula anatina]
F_Cluster01528	480	XP_013381050.1	PREDICTED: cyclin-dependent kinase 8-like isoform X1	[Lingula anatina]
F_Cluster01531	751	XP_001581764.1	ankyrin repeat protein	[Trichomonas vaginalis G3]
F_Cluster01532	618	XP_011416095.1	PREDICTED: scaffold attachment factor B2-like isoform X2	[Crassostrea gigas]
F_Cluster01533	253	XP_013418102.1	PREDICTED: myosin-IIIb-like isoform X4	[Lingula anatina]
F_Cluster01536	1092	XP_012940418.1	PREDICTED: early endosome antigen 1-like isoform X2	[Aplysia californica]
F_Cluster01541	812	XP_013391116.1	PREDICTED: probable ATP-dependent RNA helicase DDX58 isoform X1	[Lingula anatina]
F_Cluster01543	392	XP_013070170.1	PREDICTED: uncharacterized protein LOC106057503	[Biomphalaria glabrata]
F_Cluster01544	110	XP_013381205.1	PREDICTED: inositol-3-phosphate synthase 1-A-like	[Lingula anatina]
F_Cluster01545	144	ALL28113.1	insulin-like growth factor-II mRNA binding protein 1	[Sinonovacula constricta]
F_Cluster01547	144	XP_009059221.1	hypothetical protein LOTGIDRAFT_164458	[Lottia gigantea]
F_Cluster01550	171	XP_001633954.1	predicted protein	[Nematostella vectensis]
F_Cluster01551	358	WP_060635369.1	hypothetical protein	[Pyrinomonas methylaliphatogenes]
F_Cluster01553	116	XP_009049418.1	hypothetical protein LOTGIDRAFT_230924	[Lottia gigantea]
F_Cluster01554	712	XP_008193553.2	PREDICTED: uncharacterized protein LOC658870	[Tribolium castaneum]
F_Cluster01555	248	ELT97844.1	hypothetical protein CAPTEDRAFT_161718	[Capitella teleta]
F_Cluster01556	245	XP_013080701.1	PREDICTED: 5&apos;-AMP-activated protein kinase subunit gamma-1-like isoform X4	[Biomphalaria glabrata]
F_Cluster01560	379	XP_009046110.1	hypothetical protein LOTGIDRAFT_224600	[Lottia gigantea]
F_Cluster01561	822	XP_009054728.1	hypothetical protein LOTGIDRAFT_118238	[Lottia gigantea]
F_Cluster01562	569	XP_005291232.1	PREDICTED: NFX1-type zinc finger-containing protein 1-like	[Chrysemys picta bellii]
F_Cluster01563	425	XP_013061589.1	PREDICTED: ras GTPase-activating-like protein IQGAP1 isoform X1	[Biomphalaria glabrata]
F_Cluster01564	417	XP_011423624.1	PREDICTED: ubiquitin-like modifier-activating enzyme 5	[Crassostrea gigas]
F_Cluster01567	416	XP_012945492.1	PREDICTED: spermatogenesis-associated protein 13-like	[Aplysia californica]
F_Cluster01568	309	KOF94968.1	hypothetical protein OCBIM_22039887mg	[Octopus bimaculoides]
F_Cluster01569	387	XP_012936068.1	PREDICTED: nucleoprotein TPR-like isoform X2	[Aplysia californica]
F_Cluster01571	801	XP_014289688.1	PREDICTED: ankyrin repeat domain-containing protein 17	[Halyomorpha halys]
F_Cluster01572	653	XP_009065462.1	hypothetical protein LOTGIDRAFT_222314	[Lottia gigantea]
F_Cluster01573	297	XP_009062597.1	hypothetical protein LOTGIDRAFT_166878	[Lottia gigantea]
F_Cluster01576	322	XP_014019443.1	PREDICTED: uncharacterized protein LOC106581711	[Salmo salar]
F_Cluster01577	446	KOF79122.1	hypothetical protein OCBIM_22029807mg, partial	[Octopus bimaculoides]
F_Cluster01579	219	ABO26679.1	hypoxanthine phosphoribosyltransferase 1	[Haliotis discus discus]
F_Cluster01582	96	XP_009053624.1	hypothetical protein LOTGIDRAFT_214878	[Lottia gigantea]
F_Cluster01583	260	XP_009045707.1	hypothetical protein LOTGIDRAFT_237616	[Lottia gigantea]
F_Cluster01585	639	XP_009063572.1	hypothetical protein LOTGIDRAFT_167823	[Lottia gigantea]
F_Cluster01590	661	XP_013419920.1	PREDICTED: HHIP-like protein 1 isoform X4	[Lingula anatina]
F_Cluster01591	449	XP_005100739.1	PREDICTED: basic leucine zipper and W2 domain-containing protein 1-like	[Aplysia californica]
F_Cluster01593	289	XP_011414386.1	PREDICTED: uncharacterized protein C17orf59-like	[Crassostrea gigas]
F_Cluster01594	518	XP_009063271.1	hypothetical protein LOTGIDRAFT_235614	[Lottia gigantea]
F_Cluster01595	87	EKC20084.1	hypothetical protein CGI_10006882	[Crassostrea gigas]
F_Cluster01596	430	XP_011416553.1	PREDICTED: rho guanine nucleotide exchange factor 3-like isoform X1	[Crassostrea gigas]
F_Cluster01597	422	XP_005100464.1	PREDICTED: internal alternative NAD(P)H-ubiquinone oxidoreductase A1, mitochondrial-like	[Aplysia californica]
F_Cluster01598	1123	XP_013421961.1	PREDICTED: tripartite motif-containing protein 3-like	[Lingula anatina]
F_Cluster01599	519	XP_005109804.1	PREDICTED: succinyl-CoA:3-ketoacid coenzyme A transferase 1, mitochondrial-like	[Aplysia californica]
F_Cluster01600	150	XP_012942270.1	PREDICTED: profilin-4-like	[Aplysia californica]
F_Cluster01601	1205	XP_009053675.1	hypothetical protein LOTGIDRAFT_231995	[Lottia gigantea]
F_Cluster01603	163	BAQ19215.1	forkhead box L2 protein, partial	[Lottia gigantea]
F_Cluster01606	342	XP_002600645.1	hypothetical protein BRAFLDRAFT_102424	[Branchiostoma floridae]
F_Cluster01610	1102	XP_011455380.1	PREDICTED: uncharacterized protein LOC105347841	[Crassostrea gigas]
F_Cluster01611	205	XP_009046346.1	hypothetical protein LOTGIDRAFT_230377	[Lottia gigantea]
F_Cluster01613	99	XP_005094277.1	PREDICTED: myotrophin-like	[Aplysia californica]
F_Cluster01614	374	XP_009065848.1	hypothetical protein LOTGIDRAFT_133495, partial	[Lottia gigantea]
F_Cluster01615	310	XP_011444174.1	PREDICTED: nuclear pore complex protein Nup205-like	[Crassostrea gigas]
F_Cluster01616	576	XP_014778412.1	PREDICTED: WW domain-containing adapter protein with coiled-coil-like isoform X1	[Octopus bimaculoides]
F_Cluster01617	254	XP_014285422.1	PREDICTED: mpv17-like protein 2	[Halyomorpha halys]
F_Cluster01619	479	XP_014780563.1	PREDICTED: disks large homolog 2-like isoform X3	[Octopus bimaculoides]
F_Cluster01622	715	XP_013073609.1	PREDICTED: inversin-like isoform X1	[Biomphalaria glabrata]
F_Cluster01623	435	XP_009054175.1	hypothetical protein LOTGIDRAFT_117398	[Lottia gigantea]
F_Cluster01631	380	KOF67261.1	hypothetical protein OCBIM_22010106mg	[Octopus bimaculoides]
F_Cluster01633	121	XP_009044336.1	hypothetical protein LOTGIDRAFT_229923	[Lottia gigantea]
F_Cluster01635	471	XP_013080975.1	PREDICTED: oxalate:formate antiporter-like isoform X1	[Biomphalaria glabrata]
F_Cluster01637	366	XP_009059678.1	hypothetical protein LOTGIDRAFT_164924	[Lottia gigantea]
F_Cluster01639	187	XP_012944855.1	PREDICTED: 1-phosphatidylinositol 4,5-bisphosphate phosphodiesterase gamma-1-like isoform X2	[Aplysia californica]
F_Cluster01640	565	XP_012942181.1	PREDICTED: uncharacterized protein LOC101852348	[Aplysia californica]
F_Cluster01641	461	XP_013387834.1	PREDICTED: POC1 centriolar protein homolog A-like isoform X1	[Lingula anatina]
F_Cluster01642	426	XP_009064850.1	hypothetical protein LOTGIDRAFT_222130	[Lottia gigantea]
F_Cluster01643	316	XP_002611275.1	hypothetical protein BRAFLDRAFT_120347	[Branchiostoma floridae]
F_Cluster01646	278	XP_013089349.1	PREDICTED: low-density lipoprotein receptor-related protein 2-like isoform X1	[Biomphalaria glabrata]
F_Cluster01648	454	EKC40847.1	Inner centromere protein	[Crassostrea gigas]
F_Cluster01650	402	XP_011428808.1	PREDICTED: GTPase IMAP family member 4-like isoform X1	[Crassostrea gigas]
F_Cluster01651	473	XP_009054810.1	hypothetical protein LOTGIDRAFT_232357	[Lottia gigantea]
F_Cluster01652	304	XP_012935250.1	PREDICTED: intraflagellar transport protein 122 homolog	[Aplysia californica]
F_Cluster01653	213	XP_011425214.1	PREDICTED: RNA-binding protein lark-like	[Crassostrea gigas]
F_Cluster01656	825	XP_013085528.1	PREDICTED: FACT complex subunit SPT16-like isoform X2	[Biomphalaria glabrata]
F_Cluster01658	664	XP_014771889.1	PREDICTED: protein PRRC2C-like, partial	[Octopus bimaculoides]
F_Cluster01659	375	XP_011427038.1	PREDICTED: NADPH--cytochrome P450 reductase-like	[Crassostrea gigas]
F_Cluster01663	161	XP_009053712.1	hypothetical protein LOTGIDRAFT_144584, partial	[Lottia gigantea]
F_Cluster01665	116	XP_011451658.1	PREDICTED: Krueppel-like factor 6	[Crassostrea gigas]
F_Cluster01666	451	XP_002593213.1	hypothetical protein BRAFLDRAFT_120139	[Branchiostoma floridae]
F_Cluster01668	734	XP_009054089.1	hypothetical protein LOTGIDRAFT_144742, partial	[Lottia gigantea]
F_Cluster01669	815	XP_013074649.1	PREDICTED: alpha-mannosidase 2-like	[Biomphalaria glabrata]
F_Cluster01670	442	XP_013091067.1	PREDICTED: rab GDP dissociation inhibitor beta-like	[Biomphalaria glabrata]
F_Cluster01671	674	XP_009059982.1	hypothetical protein LOTGIDRAFT_153999	[Lottia gigantea]
F_Cluster01672	956	XP_009045132.1	hypothetical protein LOTGIDRAFT_136673	[Lottia gigantea]
F_Cluster01675	488	XP_012940602.1	PREDICTED: chorion peroxidase-like	[Aplysia californica]
F_Cluster01678	387	AKC41602.1	hypothetical protein GR01_19185	[Mycobacterium chelonae]
F_Cluster01679	143	XP_011419455.1	PREDICTED: homer protein homolog 2-like isoform X7	[Crassostrea gigas]
F_Cluster01680	441	XP_009062133.1	hypothetical protein LOTGIDRAFT_229327	[Lottia gigantea]
F_Cluster01681	116	XP_011415541.1	PREDICTED: SH3 domain-binding protein 2-like	[Crassostrea gigas]
F_Cluster01682	484	XP_009060229.1	hypothetical protein LOTGIDRAFT_106755, partial	[Lottia gigantea]
F_Cluster01683	320	XP_013089580.1	PREDICTED: eukaryotic translation initiation factor 3 subunit A-like isoform X2	[Biomphalaria glabrata]
F_Cluster01684	115	KFM63428.1	Notch-regulated ankyrin repeat-containing protein, partial	[Stegodyphus mimosarum]
F_Cluster01686	832	EKC29389.1	IQ and ubiquitin-like domain-containing protein	[Crassostrea gigas]
F_Cluster01688	185	XP_009048220.1	hypothetical protein LOTGIDRAFT_140035, partial	[Lottia gigantea]
F_Cluster01689	552	XP_009055304.1	hypothetical protein LOTGIDRAFT_153121	[Lottia gigantea]
F_Cluster01691	245	XP_011429287.1	PREDICTED: vasculin-like	[Crassostrea gigas]
F_Cluster01693	339	XP_009058806.1	hypothetical protein LOTGIDRAFT_233769	[Lottia gigantea]
F_Cluster01694	494	XP_009050447.1	hypothetical protein LOTGIDRAFT_213601	[Lottia gigantea]
F_Cluster01695	665	XP_013068036.1	PREDICTED: calpain-9-like	[Biomphalaria glabrata]
F_Cluster01696	284	EKC23604.1	Golgi-associated plant pathogenesis-related protein 1	[Crassostrea gigas]
F_Cluster01697	371	XP_009062741.1	hypothetical protein LOTGIDRAFT_167022	[Lottia gigantea]
F_Cluster01698	770	XP_013419428.1	PREDICTED: disintegrin and metalloproteinase domain-containing protein 10-like isoform X3	[Lingula anatina]
F_Cluster01700	691	XP_009047116.1	hypothetical protein LOTGIDRAFT_111250	[Lottia gigantea]
F_Cluster01704	1055	XP_009063007.1	hypothetical protein LOTGIDRAFT_68351, partial	[Lottia gigantea]
F_Cluster01705	383	XP_009043757.1	hypothetical protein LOTGIDRAFT_152026	[Lottia gigantea]
F_Cluster01708	595	XP_015418864.1	PREDICTED: uncharacterized protein LOC107182949	[Myotis davidii]
F_Cluster01709	240	ADQ43239.1	von Willebrand factor type A domain containing protein	[Haliotis discus discus]
F_Cluster01710	855	XP_014787057.1	PREDICTED: zinc finger protein 729-like	[Octopus bimaculoides]
F_Cluster01712	393	XP_005107202.2	PREDICTED: uncharacterized protein LOC101851669	[Aplysia californica]
F_Cluster01716	100	XP_005101569.1	PREDICTED: protein NDRG3-like isoform X2	[Aplysia californica]
F_Cluster01721	406	XP_009066419.1	hypothetical protein LOTGIDRAFT_184392	[Lottia gigantea]
F_Cluster01722	532	XP_013397958.1	PREDICTED: prolyl endopeptidase-like isoform X1	[Lingula anatina]
F_Cluster01726	106	AIU94962.1	JH1	[Load driver vector pLDBUFL]
F_Cluster01728	176	KOX79867.1	Serine-arginine protein 55	[Melipona quadrifasciata]
F_Cluster01729	504	XP_013065986.1	PREDICTED: tripartite motif-containing protein 2-like	[Biomphalaria glabrata]
F_Cluster01730	157	XP_013998233.1	PREDICTED: uncharacterized protein LOC106570432 isoform X1	[Salmo salar]
F_Cluster01731	214	XP_009066557.1	hypothetical protein LOTGIDRAFT_108853	[Lottia gigantea]
F_Cluster01736	245	XP_011431147.1	PREDICTED: tankyrase-1-like isoform X2	[Crassostrea gigas]
F_Cluster01738	1078	XP_005093890.1	PREDICTED: rab3 GTPase-activating protein catalytic subunit-like	[Aplysia californica]
F_Cluster01742	763	XP_009064375.1	hypothetical protein LOTGIDRAFT_131294	[Lottia gigantea]
F_Cluster01743	384	XP_009063659.1	hypothetical protein LOTGIDRAFT_177525	[Lottia gigantea]
F_Cluster01744	702	XP_005095836.1	PREDICTED: 26S proteasome non-ATPase regulatory subunit 1-like	[Aplysia californica]
F_Cluster01746	237	AEO79022.1	receptor interacting protein kinase 1a	[Branchiostoma belcheri tsingtauense]
F_Cluster01747	243	XP_005110710.1	PREDICTED: charged multivesicular body protein 4c-like	[Aplysia californica]
F_Cluster01749	207	XP_005098043.1	PREDICTED: DCN1-like protein 3	[Aplysia californica]
F_Cluster01751	335	XP_009065198.1	hypothetical protein LOTGIDRAFT_211010	[Lottia gigantea]
F_Cluster01753	429	XP_013081802.1	PREDICTED: protein phosphatase 1 regulatory subunit 12A-like	[Biomphalaria glabrata]
F_Cluster01754	862	XP_011455839.1	PREDICTED: uncharacterized protein LOC105348209	[Crassostrea gigas]
F_Cluster01756	741	XP_001311071.1	ankyrin repeat protein	[Trichomonas vaginalis G3]
F_Cluster01757	200	XP_011455078.1	PREDICTED: actin-related protein 6-like, partial	[Crassostrea gigas]
F_Cluster01761	486	XP_009022898.1	hypothetical protein HELRODRAFT_185044	[Helobdella robusta]
F_Cluster01762	613	XP_012945304.1	PREDICTED: titin-like, partial	[Aplysia californica]
F_Cluster01763	1052	XP_012942012.1	PREDICTED: uncharacterized protein LOC101851597	[Aplysia californica]
F_Cluster01764	208	XP_014781027.1	PREDICTED: sodium-dependent phosphate transport protein 2A-like	[Octopus bimaculoides]
F_Cluster01765	333	XP_009062321.1	hypothetical protein LOTGIDRAFT_220177	[Lottia gigantea]
F_Cluster01768	751	XP_011417865.1	PREDICTED: ribosome biogenesis protein bop1-A-like	[Crassostrea gigas]
F_Cluster01769	475	XP_005096741.1	PREDICTED: basal body-orientation factor 1-like	[Aplysia californica]
F_Cluster01771	272	XP_009064321.1	hypothetical protein LOTGIDRAFT_235987	[Lottia gigantea]
F_Cluster01773	381	XP_013413297.1	PREDICTED: HEAT repeat-containing protein 3-like	[Lingula anatina]
F_Cluster01775	426	XP_009047499.1	hypothetical protein LOTGIDRAFT_225111	[Lottia gigantea]
F_Cluster01776	324	XP_009044674.1	hypothetical protein LOTGIDRAFT_52083, partial	[Lottia gigantea]
F_Cluster01778	381	XP_011436760.1	PREDICTED: mesenchyme-specific cell surface glycoprotein-like	[Crassostrea gigas]
F_Cluster01780	588	XP_005106439.1	PREDICTED: vacuolar protein sorting-associated protein 33B-like	[Aplysia californica]
F_Cluster01783	360	XP_005106670.1	PREDICTED: mannose-1-phosphate guanyltransferase beta-like	[Aplysia californica]
F_Cluster01784	427	XP_013082005.1	PREDICTED: uncharacterized protein LOC106067375	[Biomphalaria glabrata]
F_Cluster01785	839	XP_009059627.1	hypothetical protein LOTGIDRAFT_71576, partial	[Lottia gigantea]
F_Cluster01789	748	XP_009063632.1	hypothetical protein LOTGIDRAFT_154879	[Lottia gigantea]
F_Cluster01791	596	XP_011437061.1	PREDICTED: nitrogen permease regulator 3-like protein	[Crassostrea gigas]
F_Cluster01797	248	XP_014661756.1	PREDICTED: kynurenine--oxoglutarate transaminase 3-like	[Priapulus caudatus]
F_Cluster01801	259	XP_012942546.1	PREDICTED: elongation of very long chain fatty acids protein 4-like, partial	[Aplysia californica]
F_Cluster01802	701	XP_009051797.1	hypothetical protein LOTGIDRAFT_209149	[Lottia gigantea]
F_Cluster01804	140	XP_009056955.1	hypothetical protein LOTGIDRAFT_216919	[Lottia gigantea]
F_Cluster01806	845	XP_011430384.1	PREDICTED: uncharacterized protein LOC105330416 isoform X3	[Crassostrea gigas]
F_Cluster01810	1052	XP_012940516.1	PREDICTED: transcriptional regulator ATRX-like	[Aplysia californica]
F_Cluster01811	213	XP_005107930.1	PREDICTED: ras-related protein Rab-5C-like	[Aplysia californica]
F_Cluster01813	405	XP_009050462.1	hypothetical protein LOTGIDRAFT_231196	[Lottia gigantea]
F_Cluster01817	174	XP_009066593.1	hypothetical protein LOTGIDRAFT_211452	[Lottia gigantea]
F_Cluster01821	110	XP_009053970.1	hypothetical protein LOTGIDRAFT_117107	[Lottia gigantea]
F_Cluster01823	834	XP_009043861.1	hypothetical protein LOTGIDRAFT_227950	[Lottia gigantea]
F_Cluster01824	793	XP_013419378.1	PREDICTED: pumilio domain-containing protein KIAA0020 homolog	[Lingula anatina]
F_Cluster01825	316	XP_014453035.1	PREDICTED: casein kinase I isoform alpha isoform X2	[Alligator mississippiensis]
F_Cluster01828	818	XP_005096655.1	PREDICTED: uncharacterized protein LOC101847817	[Aplysia californica]
F_Cluster01829	748	XP_011426298.1	PREDICTED: poly	[ADP-ribose]
F_Cluster01830	206	KTF99996.1	hypothetical protein cypCar_00023246, partial	[Cyprinus carpio]
F_Cluster01831	329	XP_011449018.1	PREDICTED: ATP-dependent RNA helicase DDX54-like	[Crassostrea gigas]
F_Cluster01832	584	XP_009048933.1	hypothetical protein LOTGIDRAFT_200873, partial	[Lottia gigantea]
F_Cluster01835	476	KOF95857.1	hypothetical protein OCBIM_22036938mg	[Octopus bimaculoides]
F_Cluster01836	296	XP_011447681.1	PREDICTED: UPF0249 protein ydjC homolog	[Crassostrea gigas]
F_Cluster01838	686	XP_014612568.1	PREDICTED: transmembrane protease serine 9-like	[Polistes canadensis]
F_Cluster01840	522	XP_009046179.1	hypothetical protein LOTGIDRAFT_171732	[Lottia gigantea]
F_Cluster01841	510	XP_012945667.1	PREDICTED: uncharacterized protein LOC101849581 isoform X1	[Aplysia californica]
F_Cluster01845	510	XP_009053675.1	hypothetical protein LOTGIDRAFT_231995	[Lottia gigantea]
F_Cluster01846	235	XP_005108334.1	PREDICTED: nuclear pore complex protein Nup50-like isoform X2	[Aplysia californica]
F_Cluster01848	813	XP_011433915.1	PREDICTED: targeting protein for Xklp2 homolog isoform X1	[Crassostrea gigas]
F_Cluster01849	288	XP_013088685.1	PREDICTED: toll-like receptor 7	[Biomphalaria glabrata]
F_Cluster01851	186	XP_013409441.1	PREDICTED: cAMP-dependent protein kinase catalytic subunit isoform X9	[Lingula anatina]
F_Cluster01854	418	XP_014785822.1	PREDICTED: integrator complex subunit 1-like	[Octopus bimaculoides]
F_Cluster01855	312	XP_009043864.1	hypothetical protein LOTGIDRAFT_208339	[Lottia gigantea]
F_Cluster01858	347	EKC37464.1	Pre-mRNA-processing factor 6	[Crassostrea gigas]
F_Cluster01860	313	XP_013081735.1	PREDICTED: neuroligin-4, X-linked-like	[Biomphalaria glabrata]
F_Cluster01866	536	XP_009062536.1	hypothetical protein LOTGIDRAFT_235234	[Lottia gigantea]
F_Cluster01867	437	XP_005091391.1	PREDICTED: uncharacterized protein LOC101853674	[Aplysia californica]
F_Cluster01874	929	XP_013074590.1	PREDICTED: eukaryotic translation initiation factor 4 gamma 2-like	[Biomphalaria glabrata]
F_Cluster01877	162	XP_009066872.1	hypothetical protein LOTGIDRAFT_169984	[Lottia gigantea]
F_Cluster01879	382	XP_009048522.1	hypothetical protein LOTGIDRAFT_173092	[Lottia gigantea]
F_Cluster01880	204	XP_011428323.1	PREDICTED: putative deoxyribonuclease TATDN2	[Crassostrea gigas]
F_Cluster01883	598	XP_011412706.1	PREDICTED: protein fantom-like isoform X3	[Crassostrea gigas]
F_Cluster01886	492	XP_013380043.1	PREDICTED: steroid 17-alpha-hydroxylase/17,20 lyase-like	[Lingula anatina]
F_Cluster01887	441	XP_011428271.1	PREDICTED: transcription initiation factor TFIID subunit 6-like	[Crassostrea gigas]
F_Cluster01889	530	XP_009062133.1	hypothetical protein LOTGIDRAFT_229327	[Lottia gigantea]
F_Cluster01893	412	XP_009046558.1	hypothetical protein LOTGIDRAFT_111147	[Lottia gigantea]
F_Cluster01895	268	XP_011454666.1	PREDICTED: hyaluronan mediated motility receptor-like	[Crassostrea gigas]
F_Cluster01898	113	KXJ07234.1	hypothetical protein AC249_AIPGENE18906	[Exaiptasia pallida]
F_Cluster01900	318	AGH32325.1	5&apos;-AMP-activated protein kinase catalytic subunit alpha 2	[Cellana toreuma]
F_Cluster01901	149	XP_009058881.1	hypothetical protein LOTGIDRAFT_204243	[Lottia gigantea]
F_Cluster01902	241	XP_014778991.1	PREDICTED: AMME syndrome candidate gene 1 protein-like isoform X2	[Octopus bimaculoides]
F_Cluster01904	176	XP_005822734.1	hypothetical protein GUITHDRAFT_79495, partial	[Guillardia theta CCMP2712]
F_Cluster01906	680	XP_003737329.1	PREDICTED: B-box type zinc finger protein ncl-1-like	[Metaseiulus occidentalis]
F_Cluster01907	705	EKC19503.1	Poly	[ADP-ribose]
F_Cluster01908	247	XP_009063637.1	hypothetical protein LOTGIDRAFT_210745	[Lottia gigantea]
F_Cluster01910	131	XP_013073529.1	PREDICTED: WD repeat-containing protein 5	[Biomphalaria glabrata]
F_Cluster01914	320	XP_009051026.1	hypothetical protein LOTGIDRAFT_159128	[Lottia gigantea]
F_Cluster01915	432	XP_013391546.1	PREDICTED: putative E3 ubiquitin-protein ligase UBR7	[Lingula anatina]
F_Cluster01920	246	XP_011444330.1	PREDICTED: centrosomal protein of 170 kDa protein B-like isoform X10	[Crassostrea gigas]
F_Cluster01921	619	CEJ90298.1	hypothetical protein VHEMI06090	[Torrubiella hemipterigena]
F_Cluster01922	685	XP_009054560.1	hypothetical protein LOTGIDRAFT_232262	[Lottia gigantea]
F_Cluster01923	761	XP_009058123.1	hypothetical protein LOTGIDRAFT_228850	[Lottia gigantea]
F_Cluster01924	327	XP_009058744.1	hypothetical protein LOTGIDRAFT_62468, partial	[Lottia gigantea]
F_Cluster01925	723	XP_015769282.1	PREDICTED: uncharacterized protein LOC107347823	[Acropora digitifera]
F_Cluster01926	137	XP_012945381.1	PREDICTED: transmembrane protein 147-like	[Aplysia californica]
F_Cluster01927	950	XP_011448853.1	PREDICTED: uncharacterized protein LOC105343255	[Crassostrea gigas]
F_Cluster01928	341	XP_009044148.1	hypothetical protein LOTGIDRAFT_68744, partial	[Lottia gigantea]
F_Cluster01930	146	KXJ15112.1	Cornifelin-like	[Exaiptasia pallida]
F_Cluster01931	678	XP_009044898.1	hypothetical protein LOTGIDRAFT_170803	[Lottia gigantea]
F_Cluster01932	296	XP_005112372.1	PREDICTED: mesoderm-specific transcript homolog protein-like	[Aplysia californica]
F_Cluster01933	357	XP_009059379.1	hypothetical protein LOTGIDRAFT_218353	[Lottia gigantea]
F_Cluster01936	1151	XP_009050623.1	hypothetical protein LOTGIDRAFT_142403	[Lottia gigantea]
F_Cluster01937	522	XP_013401006.1	PREDICTED: nucleolar protein 58-like	[Lingula anatina]
F_Cluster01940	209	XP_015795212.1	PREDICTED: uncharacterized protein LOC107371595	[Tetranychus urticae]
F_Cluster01941	344	XP_005102566.1	PREDICTED: protein kinase C and casein kinase substrate in neurons protein 2-like	[Aplysia californica]
F_Cluster01943	129	XP_013381693.1	PREDICTED: hsp90 co-chaperone Cdc37-like	[Lingula anatina]
F_Cluster01944	515	XP_009050292.1	hypothetical protein LOTGIDRAFT_238948	[Lottia gigantea]
F_Cluster01945	463	XP_011419679.1	PREDICTED: alpha-L-fucosidase-like	[Crassostrea gigas]
F_Cluster01949	602	XP_011427801.1	PREDICTED: coiled-coil domain-containing protein KIAA1407 homolog	[Crassostrea gigas]
F_Cluster01950	155	XP_009066038.1	hypothetical protein LOTGIDRAFT_133687, partial	[Lottia gigantea]
F_Cluster01956	596	ELU01871.1	hypothetical protein CAPTEDRAFT_220753	[Capitella teleta]
F_Cluster01957	778	XP_013079111.1	PREDICTED: alpha-N-acetylglucosaminidase-like isoform X2	[Biomphalaria glabrata]
F_Cluster01959	144	XP_013390414.1	PREDICTED: adenosine receptor A1-like	[Lingula anatina]
F_Cluster01962	511	XP_009058878.1	hypothetical protein LOTGIDRAFT_191967	[Lottia gigantea]
F_Cluster01965	444	XP_011443357.1	PREDICTED: protein SMG7-like	[Crassostrea gigas]
F_Cluster01966	299	XP_009045624.1	hypothetical protein LOTGIDRAFT_171179	[Lottia gigantea]
F_Cluster01969	400	XP_013087783.1	PREDICTED: ficolin-2-like	[Biomphalaria glabrata]
F_Cluster01970	359	XP_009052819.1	hypothetical protein LOTGIDRAFT_159869	[Lottia gigantea]
F_Cluster01973	330	XP_002606848.1	hypothetical protein BRAFLDRAFT_103544	[Branchiostoma floridae]
F_Cluster01977	258	XP_011431171.1	PREDICTED: ATP-dependent 6-phosphofructokinase-like	[Crassostrea gigas]
F_Cluster01978	632	XP_009044205.1	hypothetical protein LOTGIDRAFT_203016	[Lottia gigantea]
F_Cluster01979	1115	EKC20262.1	Sperm flagellar protein 2	[Crassostrea gigas]
F_Cluster01981	513	XP_013083763.1	PREDICTED: tRNA-dihydrouridine(16/17) synthase	[NAD(P)(+)]
F_Cluster01984	773	XP_009046099.1	hypothetical protein LOTGIDRAFT_137839	[Lottia gigantea]
F_Cluster01985	300	AFC23230.1	hypothetical protein SGRA_0491	[Saprospira grandis str. Lewin]
F_Cluster01987	595	XP_011443357.1	PREDICTED: protein SMG7-like	[Crassostrea gigas]
F_Cluster01988	320	XP_009054303.1	hypothetical protein LOTGIDRAFT_160876	[Lottia gigantea]
F_Cluster01990	885	XP_009045627.1	hypothetical protein LOTGIDRAFT_171182	[Lottia gigantea]
F_Cluster01991	393	XP_012942054.1	PREDICTED: torsin-1A-interacting protein 2-like	[Aplysia californica]
F_Cluster01993	368	XP_013093945.1	PREDICTED: caspase-7-like	[Biomphalaria glabrata]
F_Cluster01995	269	XP_001632519.1	predicted protein	[Nematostella vectensis]
F_Cluster02003	301	XP_005104405.1	PREDICTED: protein C12orf4 homolog	[Aplysia californica]
F_Cluster02006	857	XP_005107460.1	PREDICTED: DNA topoisomerase 3-beta-1-like	[Aplysia californica]
F_Cluster02007	131	XP_007643983.1	PREDICTED: constitutive coactivator of peroxisome proliferator-activated receptor gamma isoform X3	[Cricetulus griseus]
F_Cluster02009	528	XP_011449283.1	PREDICTED: uncharacterized protein LOC105343572	[Crassostrea gigas]
F_Cluster02011	281	EKC29157.1	Threonyl-tRNA synthetase, cytoplasmic	[Crassostrea gigas]
F_Cluster02012	605	XP_015792225.1	PREDICTED: zinc finger protein 436-like	[Tetranychus urticae]
F_Cluster02014	161	XP_013068521.1	PREDICTED: LOW QUALITY PROTEIN: uncharacterized protein LOC106056363	[Biomphalaria glabrata]
F_Cluster02019	256	XP_013388894.1	PREDICTED: WD repeat-containing protein 43-like	[Lingula anatina]
F_Cluster02021	563	XP_009063334.1	hypothetical protein LOTGIDRAFT_129923	[Lottia gigantea]
F_Cluster02022	321	XP_013407917.1	PREDICTED: uncharacterized protein LOC106171932	[Lingula anatina]
F_Cluster02025	1013	XP_009053583.1	hypothetical protein LOTGIDRAFT_214826	[Lottia gigantea]
F_Cluster02027	270	XP_014791278.1	PREDICTED: uncharacterized protein LOC106884419	[Octopus bimaculoides]
F_Cluster02031	411	XP_009048339.1	hypothetical protein LOTGIDRAFT_140139	[Lottia gigantea]
F_Cluster02032	228	XP_015820344.1	PREDICTED: gastrula zinc finger protein XlCGF7.1-like isoform X2	[Nothobranchius furzeri]
F_Cluster02033	664	XP_011447841.1	PREDICTED: MYCBP-associated protein-like isoform X4	[Crassostrea gigas]
F_Cluster02034	766	XP_009062013.1	hypothetical protein LOTGIDRAFT_229249	[Lottia gigantea]
F_Cluster02035	95	XP_005100419.1	PREDICTED: centrosomal protein of 120 kDa-like	[Aplysia californica]
F_Cluster02038	840	XP_012936705.1	PREDICTED: uncharacterized protein LOC101845161	[Aplysia californica]
F_Cluster02039	435	XP_009056706.1	hypothetical protein LOTGIDRAFT_216647	[Lottia gigantea]
F_Cluster02040	150	XP_012935089.1	PREDICTED: pre-mRNA-splicing factor CWC25 homolog isoform X2	[Aplysia californica]
F_Cluster02043	822	XP_012943087.1	PREDICTED: vegetative incompatibility protein HET-E-1-like	[Aplysia californica]
F_Cluster02044	611	XP_009056896.1	hypothetical protein LOTGIDRAFT_162635	[Lottia gigantea]
F_Cluster02049	191	XP_013998748.1	PREDICTED: uncharacterized protein LOC106570775	[Salmo salar]
F_Cluster02052	480	XP_011425336.1	PREDICTED: CLIP-associating protein 1-like isoform X9	[Crassostrea gigas]
F_Cluster02053	597	XP_011446742.1	PREDICTED: thyroid receptor-interacting protein 11-like isoform X6	[Crassostrea gigas]
F_Cluster02054	146	XP_012139330.1	PREDICTED: uncharacterized protein LOC105662354	[Megachile rotundata]
F_Cluster02055	176	XP_009061741.1	hypothetical protein LOTGIDRAFT_127599, partial	[Lottia gigantea]
F_Cluster02057	371	EKC41830.1	Dynein heavy chain 1, axonemal	[Crassostrea gigas]
F_Cluster02058	784	XP_009065852.1	hypothetical protein LOTGIDRAFT_169285	[Lottia gigantea]
F_Cluster02060	253	KFO06355.1	Putative pre-mRNA-splicing factor ATP-dependent RNA helicase DHX15, partial	[Balearica regulorum gibbericeps]
F_Cluster02067	284	XP_001330150.1	ankyrin repeat protein	[Trichomonas vaginalis G3]
F_Cluster02068	730	XP_011442329.1	PREDICTED: proprotein convertase subtilisin/kexin type 5-like isoform X1	[Crassostrea gigas]
F_Cluster02071	209	XP_013061589.1	PREDICTED: ras GTPase-activating-like protein IQGAP1 isoform X1	[Biomphalaria glabrata]
F_Cluster02075	576	XP_011446962.1	PREDICTED: uncharacterized protein LOC105341822 isoform X2	[Crassostrea gigas]
F_Cluster02076	215	XP_009060121.1	hypothetical protein LOTGIDRAFT_210040	[Lottia gigantea]
F_Cluster02079	842	XP_011428427.1	PREDICTED: coiled-coil domain-containing protein 39-like isoform X1	[Crassostrea gigas]
F_Cluster02082	229	XP_005109069.2	PREDICTED: uncharacterized protein LOC101853971	[Aplysia californica]
F_Cluster02084	167	XP_011451505.1	PREDICTED: multiple epidermal growth factor-like domains protein 10	[Crassostrea gigas]
F_Cluster02086	484	EKC40365.1	Transmembrane and coiled-coil domains protein 1	[Crassostrea gigas]
F_Cluster02089	218	EKC18006.1	Serine/arginine repetitive matrix protein 2	[Crassostrea gigas]
F_Cluster02093	315	EKC27433.1	Putative splicing factor, arginine/serine-rich 7	[Crassostrea gigas]
F_Cluster02095	447	XP_011419430.1	PREDICTED: GPI inositol-deacylase-like	[Crassostrea gigas]
F_Cluster02096	456	AJA37836.1	fucolectin-related molecule	[Littorina littorea]
F_Cluster02099	138	XP_005090792.1	PREDICTED: histone-lysine N-methyltransferase setd3-like	[Aplysia californica]
F_Cluster02100	530	XP_005098090.1	PREDICTED: U4/U6.U5 tri-snRNP-associated protein 2-like isoform X1	[Aplysia californica]
F_Cluster02101	263	XP_013391116.1	PREDICTED: probable ATP-dependent RNA helicase DDX58 isoform X1	[Lingula anatina]
F_Cluster02102	667	XP_014273001.1	PREDICTED: ankyrin-3-like	[Halyomorpha halys]
F_Cluster02103	337	XP_009063304.1	hypothetical protein LOTGIDRAFT_235639	[Lottia gigantea]
F_Cluster02104	504	XP_002589540.1	hypothetical protein BRAFLDRAFT_97038	[Branchiostoma floridae]
F_Cluster02105	433	XP_011447841.1	PREDICTED: MYCBP-associated protein-like isoform X4	[Crassostrea gigas]
F_Cluster02107	195	XP_009059729.1	hypothetical protein LOTGIDRAFT_164981	[Lottia gigantea]
F_Cluster02108	400	XP_009047297.1	hypothetical protein LOTGIDRAFT_157290	[Lottia gigantea]
F_Cluster02109	311	XP_009057225.1	hypothetical protein LOTGIDRAFT_62659, partial	[Lottia gigantea]
F_Cluster02110	262	XP_008102152.1	PREDICTED: lamina-associated polypeptide 2, isoforms beta/gamma-like	[Anolis carolinensis]
F_Cluster02113	420	EKC30113.1	IQ motif and SEC7 domain-containing protein 1, partial	[Crassostrea gigas]
F_Cluster02114	365	XP_011419687.1	PREDICTED: carbohydrate sulfotransferase 15-like	[Crassostrea gigas]
F_Cluster02115	239	XP_013388868.1	PREDICTED: ankyrin repeat, PH and SEC7 domain containing protein secG-like	[Lingula anatina]
F_Cluster02116	383	XP_013080701.1	PREDICTED: 5&apos;-AMP-activated protein kinase subunit gamma-1-like isoform X4	[Biomphalaria glabrata]
F_Cluster02117	159	XP_011453778.1	PREDICTED: survival motor neuron protein 1-like	[Crassostrea gigas]
F_Cluster02118	291	XP_013394138.1	PREDICTED: nephrocystin-4-like	[Lingula anatina]
F_Cluster02120	419	XP_009053276.1	hypothetical protein LOTGIDRAFT_214715	[Lottia gigantea]
F_Cluster02122	981	KOF69236.1	hypothetical protein OCBIM_22005468mg	[Octopus bimaculoides]
F_Cluster02123	793	XP_011422539.1	PREDICTED: TBC1 domain family member 31-like	[Crassostrea gigas]
F_Cluster02125	455	XP_009051614.1	hypothetical protein LOTGIDRAFT_104289	[Lottia gigantea]
F_Cluster02127	243	XP_009056674.1	hypothetical protein LOTGIDRAFT_206567	[Lottia gigantea]
F_Cluster02129	949	XP_011448657.1	PREDICTED: uncharacterized protein LOC105343140	[Crassostrea gigas]
F_Cluster02132	967	XP_009046835.1	hypothetical protein LOTGIDRAFT_199692	[Lottia gigantea]
F_Cluster02133	370	EHB03834.1	Tenascin	[Heterocephalus glaber]
F_Cluster02134	265	XP_009044346.1	hypothetical protein LOTGIDRAFT_177712	[Lottia gigantea]
F_Cluster02136	573	XP_011416092.1	PREDICTED: ATP-binding cassette sub-family F member 1-like	[Crassostrea gigas]
F_Cluster02139	309	XP_009054208.1	hypothetical protein LOTGIDRAFT_188829	[Lottia gigantea]
F_Cluster02142	332	XP_009056516.1	hypothetical protein LOTGIDRAFT_120394	[Lottia gigantea]
F_Cluster02143	421	XP_009047019.1	hypothetical protein LOTGIDRAFT_238038	[Lottia gigantea]
F_Cluster02145	201	XP_001617768.1	hypothetical protein NEMVEDRAFT_v1g8192	[Nematostella vectensis]
F_Cluster02147	174	XP_005093787.1	PREDICTED: universal stress protein A-like protein	[Aplysia californica]
F_Cluster02148	570	XP_013085501.1	PREDICTED: putative ferric-chelate reductase 1 homolog	[Biomphalaria glabrata]
F_Cluster02150	187	AGZ46789.1	putative metallophosphoesterase	[Actinoplanes friuliensis DSM 7358]
F_Cluster02152	302	XP_009054873.1	hypothetical protein LOTGIDRAFT_161303	[Lottia gigantea]
F_Cluster02153	395	XP_014672696.1	PREDICTED: E3 ubiquitin-protein ligase Hakai-like, partial	[Priapulus caudatus]
F_Cluster02155	503	XP_009064637.1	hypothetical protein LOTGIDRAFT_196500	[Lottia gigantea]
F_Cluster02156	874	EKC35733.1	Ubiquitin conjugation factor E4 B	[Crassostrea gigas]
F_Cluster02163	635	XP_007908714.1	PREDICTED: LOW QUALITY PROTEIN: zinc finger protein 420-like	[Callorhinchus milii]
F_Cluster02166	316	EYB98175.1	hypothetical protein Y032_0133g1751	[Ancylostoma ceylanicum]
F_Cluster02169	305	XP_012937354.1	PREDICTED: multidrug resistance-associated protein 1-like isoform X4	[Aplysia californica]
F_Cluster02171	620	XP_012946711.1	PREDICTED: dynein gamma chain, flagellar outer arm-like	[Aplysia californica]
F_Cluster02174	316	XP_013405111.1	PREDICTED: uncharacterized protein LOC106169974	[Lingula anatina]
F_Cluster02175	819	BAU02142.1	hypothetical protein VIGAN_11158300, partial	[Vigna angularis var. angularis]
F_Cluster02180	177	XP_011445287.1	PREDICTED: transcription intermediary factor 1-alpha-like isoform X1	[Crassostrea gigas]
F_Cluster02181	223	XP_011429238.1	PREDICTED: rho GDP-dissociation inhibitor 1-like isoform X2	[Crassostrea gigas]
F_Cluster02183	233	XP_009043860.1	hypothetical protein LOTGIDRAFT_227949	[Lottia gigantea]
F_Cluster02184	453	XP_011431924.1	PREDICTED: insulinoma-associated protein 1a-like	[Crassostrea gigas]
F_Cluster02185	288	EKC26232.1	Acyl-coenzyme A amino acid N-acyltransferase 2	[Crassostrea gigas]
F_Cluster02186	218	XP_002595598.1	hypothetical protein BRAFLDRAFT_64708	[Branchiostoma floridae]
F_Cluster02188	684	XP_011424215.1	PREDICTED: probable ubiquitin carboxyl-terminal hydrolase FAF-X	[Crassostrea gigas]
F_Cluster02191	192	KFM77036.1	Ras-related C3 botulinum toxin substrate 1, partial	[Stegodyphus mimosarum]
F_Cluster02192	308	XP_002596929.1	hypothetical protein BRAFLDRAFT_76429	[Branchiostoma floridae]
F_Cluster02195	722	XP_011438570.1	PREDICTED: intersectin-1-like	[Crassostrea gigas]
F_Cluster02201	869	XP_009054849.1	hypothetical protein LOTGIDRAFT_232378	[Lottia gigantea]
F_Cluster02203	321	XP_005101958.1	PREDICTED: uncharacterized protein LOC101853244	[Aplysia californica]
F_Cluster02204	489	XP_011426909.1	PREDICTED: uncharacterized protein LOC105327928	[Crassostrea gigas]
F_Cluster02205	261	XP_012942076.1	PREDICTED: calpain-B-like isoform X2	[Aplysia californica]
F_Cluster02207	469	XP_005108398.2	PREDICTED: calcium uptake protein 3, mitochondrial-like	[Aplysia californica]
F_Cluster02208	408	XP_013415462.1	PREDICTED: kinetochore protein NDC80 homolog	[Lingula anatina]
F_Cluster02210	586	XP_011413888.1	PREDICTED: uncharacterized protein LOC105318450	[Crassostrea gigas]
F_Cluster02214	428	XP_009060000.1	hypothetical protein LOTGIDRAFT_209871	[Lottia gigantea]
F_Cluster02215	352	XP_011444955.1	PREDICTED: leucine-rich repeat-containing protein 69-like isoform X2	[Crassostrea gigas]
F_Cluster02216	453	XP_011416703.1	PREDICTED: tyrosine-protein kinase CSK-like isoform X3	[Crassostrea gigas]
F_Cluster02218	547	XP_012943865.1	PREDICTED: coiled-coil domain-containing protein 151-like	[Aplysia californica]
F_Cluster02219	71	XP_001623390.1	predicted protein	[Nematostella vectensis]
F_Cluster02220	637	XP_005097371.1	PREDICTED: acyl-CoA dehydrogenase family member 9, mitochondrial-like	[Aplysia californica]
F_Cluster02221	267	XP_011433629.1	PREDICTED: 3 beta-hydroxysteroid dehydrogenase/Delta 5--&gt;4-isomerase type 1-like	[Crassostrea gigas]
F_Cluster02222	525	XP_013380605.1	PREDICTED: telomerase reverse transcriptase-like isoform X1	[Lingula anatina]
F_Cluster02223	288	XP_011431257.1	PREDICTED: solute carrier family 46 member 3-like	[Crassostrea gigas]
F_Cluster02231	817	XP_013092521.1	PREDICTED: glutamate receptor ionotropic, kainate 2-like	[Biomphalaria glabrata]
F_Cluster02235	572	KFP04401.1	Coagulation factor V, partial	[Calypte anna]
F_Cluster02237	681	XP_009064217.1	hypothetical protein LOTGIDRAFT_168095	[Lottia gigantea]
F_Cluster02238	288	XP_013405206.1	PREDICTED: alpha/beta hydrolase domain-containing protein 14B-like	[Lingula anatina]
F_Cluster02239	492	XP_013069814.1	PREDICTED: multiple epidermal growth factor-like domains protein 6	[Biomphalaria glabrata]
F_Cluster02240	792	XP_005755784.1	PREDICTED: B-cell receptor CD22-like, partial	[Pundamilia nyererei]
F_Cluster02241	243	EKC30449.1	hypothetical protein CGI_10010076	[Crassostrea gigas]
F_Cluster02245	336	XP_005090133.2	PREDICTED: ATPase ASNA1 homolog	[Aplysia californica]
F_Cluster02246	190	XP_011433716.1	PREDICTED: transmembrane protein 220-like isoform X2	[Crassostrea gigas]
F_Cluster02250	373	KDR13169.1	Nucleoporin 50 kDa	[Zootermopsis nevadensis]
F_Cluster02251	235	ALQ82403.1	signal transducer and activator of transcription 5	[Haliotis discus discus]
F_Cluster02255	769	XP_009058364.1	hypothetical protein LOTGIDRAFT_122343, partial	[Lottia gigantea]
F_Cluster02256	440	XP_014769153.1	PREDICTED: heparan sulfate glucosamine 3-O-sulfotransferase 6-like	[Octopus bimaculoides]
F_Cluster02257	208	XP_009047834.1	hypothetical protein LOTGIDRAFT_172688	[Lottia gigantea]
F_Cluster02259	486	XP_009056942.1	hypothetical protein LOTGIDRAFT_233146	[Lottia gigantea]
F_Cluster02260	168	EKC26562.1	hypothetical protein CGI_10004062	[Crassostrea gigas]
F_Cluster02262	432	EKC37702.1	Tenascin-X	[Crassostrea gigas]
F_Cluster02263	341	XP_011438271.1	PREDICTED: inositol-trisphosphate 3-kinase A-like isoform X3	[Crassostrea gigas]
F_Cluster02265	381	XP_009059552.1	hypothetical protein LOTGIDRAFT_192673	[Lottia gigantea]
F_Cluster02266	727	XP_013391493.1	PREDICTED: ATP-dependent RNA helicase DDX51-like	[Lingula anatina]
F_Cluster02267	524	XP_005089461.1	PREDICTED: calpain-2 catalytic subunit-like	[Aplysia californica]
F_Cluster02268	349	XP_005102246.1	PREDICTED: sorbitol dehydrogenase-like	[Aplysia californica]
F_Cluster02269	338	XP_005111310.2	PREDICTED: copine family protein 2-like	[Aplysia californica]
F_Cluster02270	154	KOF82890.1	hypothetical protein OCBIM_22024690mg	[Octopus bimaculoides]
F_Cluster02271	357	XP_011447850.1	PREDICTED: MYCBP-associated protein-like isoform X5	[Crassostrea gigas]
F_Cluster02272	1061	XP_011416613.1	PREDICTED: WD repeat and HMG-box DNA-binding protein 1-like	[Crassostrea gigas]
F_Cluster02273	473	XP_013068191.1	PREDICTED: serine-rich adhesin for platelets-like	[Biomphalaria glabrata]
F_Cluster02278	221	XP_011433903.1	PREDICTED: 2&apos;-5&apos;-oligoadenylate synthase 2-like isoform X2	[Crassostrea gigas]
F_Cluster02279	606	XP_011456474.1	PREDICTED: uncharacterized protein LOC105348641	[Crassostrea gigas]
F_Cluster02283	743	XP_011451751.1	PREDICTED: protein FAM161A-like	[Crassostrea gigas]
F_Cluster02284	605	XP_011449632.1	PREDICTED: serine/threonine-protein phosphatase 2A 65 kDa regulatory subunit A alpha isoform-like isoform X2	[Crassostrea gigas]
F_Cluster02285	104	XP_013087830.1	PREDICTED: 2-oxoglutarate dehydrogenase, mitochondrial-like isoform X2	[Biomphalaria glabrata]
F_Cluster02287	715	XP_011420284.1	PREDICTED: 5&apos; exonuclease Apollo-like	[Crassostrea gigas]
F_Cluster02288	513	XP_009067408.1	hypothetical protein LOTGIDRAFT_198443	[Lottia gigantea]
F_Cluster02290	960	XP_012936069.1	PREDICTED: nucleoprotein TPR-like isoform X3	[Aplysia californica]
F_Cluster02295	327	XP_014043956.1	PREDICTED: apolipoprotein B-100-like	[Salmo salar]
F_Cluster02296	395	XP_009060013.1	hypothetical protein LOTGIDRAFT_182855	[Lottia gigantea]
F_Cluster02299	149	KNE57014.1	ubiquitin-conjugating enzyme E2-16 kDa	[Allomyces macrogynus ATCC 38327]
F_Cluster02301	101	CAP20021.1	transposase	[Eriphia verrucosa]
F_Cluster02303	269	XP_013416937.1	PREDICTED: uncharacterized protein LOC106178346	[Lingula anatina]
F_Cluster02304	670	XP_011446565.1	PREDICTED: lysine--tRNA ligase-like isoform X2	[Crassostrea gigas]
F_Cluster02306	85	XP_011439194.1	PREDICTED: PGAP2-interacting protein-like	[Crassostrea gigas]
F_Cluster02307	1072	XP_009067323.1	hypothetical protein LOTGIDRAFT_135457	[Lottia gigantea]
F_Cluster02308	459	XP_009013083.1	hypothetical protein HELRODRAFT_74072, partial	[Helobdella robusta]
F_Cluster02309	513	XP_009066603.1	hypothetical protein LOTGIDRAFT_184615	[Lottia gigantea]
F_Cluster02310	836	EKC25326.1	Digestive organ expansion factor-like protein	[Crassostrea gigas]
F_Cluster02315	568	XP_012937277.1	PREDICTED: protein F37C4.5-like isoform X1	[Aplysia californica]
F_Cluster02316	510	ADF32020.1	leucine rich repeat only protein 2	[Azumapecten farreri]
F_Cluster02320	165	XP_012937953.1	PREDICTED: coiled-coil domain-containing protein 34-like isoform X2	[Aplysia californica]
F_Cluster02321	219	XP_009065779.1	hypothetical protein LOTGIDRAFT_204781, partial	[Lottia gigantea]
F_Cluster02324	497	XP_014273001.1	PREDICTED: ankyrin-3-like	[Halyomorpha halys]
F_Cluster02325	356	XP_011417434.1	PREDICTED: DENN domain-containing protein 1B-like, partial	[Crassostrea gigas]
F_Cluster02326	703	XP_002601750.1	hypothetical protein BRAFLDRAFT_76030	[Branchiostoma floridae]
F_Cluster02328	305	XP_002740817.1	PREDICTED: smad nuclear-interacting protein 1-like	[Saccoglossus kowalevskii]
F_Cluster02330	366	WP_012473465.1	hypothetical protein	[Candidatus Amoebophilus asiaticus]
F_Cluster02333	508	XP_009051564.1	hypothetical protein LOTGIDRAFT_228299	[Lottia gigantea]
F_Cluster02334	114	XP_011446653.1	PREDICTED: eukaryotic translation initiation factor 4E-binding protein 1-like	[Crassostrea gigas]
F_Cluster02336	824	XP_011419387.1	PREDICTED: DNA polymerase delta catalytic subunit-like	[Crassostrea gigas]
F_Cluster02337	567	XP_005095648.2	PREDICTED: uncharacterized protein LOC101851183	[Aplysia californica]
F_Cluster02339	481	XP_005102771.2	PREDICTED: proton-coupled folate transporter-like	[Aplysia californica]
F_Cluster02340	193	XP_011434256.1	PREDICTED: arginine/serine-rich coiled-coil protein 2-like isoform X1	[Crassostrea gigas]
F_Cluster02345	404	XP_013385487.1	PREDICTED: WD repeat-containing protein 70-like	[Lingula anatina]
F_Cluster02347	120	XP_009049256.1	hypothetical protein LOTGIDRAFT_230996	[Lottia gigantea]
F_Cluster02348	386	XP_005105226.1	PREDICTED: RAB6A-GEF complex partner protein 2-like isoform X2	[Aplysia californica]
F_Cluster02349	288	XP_011418986.1	PREDICTED: multiple epidermal growth factor-like domains protein 6	[Crassostrea gigas]
F_Cluster02350	186	XP_011431808.1	PREDICTED: SUMO-activating enzyme subunit 2-like	[Crassostrea gigas]
F_Cluster02353	662	XP_009054720.1	hypothetical protein LOTGIDRAFT_232289	[Lottia gigantea]
F_Cluster02354	225	XP_011443673.1	PREDICTED: A-kinase anchor protein 14-like	[Crassostrea gigas]
F_Cluster02357	135	XP_009052206.1	hypothetical protein LOTGIDRAFT_201919	[Lottia gigantea]
F_Cluster02358	335	XP_012935168.1	PREDICTED: WD repeat and coiled-coil-containing protein C2orf44 homolog	[Aplysia californica]
F_Cluster02361	380	XP_009067355.1	hypothetical protein LOTGIDRAFT_170455	[Lottia gigantea]
F_Cluster02363	483	XP_009050249.1	hypothetical protein LOTGIDRAFT_142329	[Lottia gigantea]
F_Cluster02365	148	XP_012945433.1	PREDICTED: protein furry homolog isoform X3	[Aplysia californica]
F_Cluster02366	388	XP_013402450.1	PREDICTED: ankyrin-1-like	[Lingula anatina]
F_Cluster02368	980	XP_011447461.1	PREDICTED: lysine-specific demethylase 5A-like isoform X2	[Crassostrea gigas]
F_Cluster02372	283	XP_009065939.1	hypothetical protein LOTGIDRAFT_236635	[Lottia gigantea]
F_Cluster02375	513	XP_009059786.1	hypothetical protein LOTGIDRAFT_165019	[Lottia gigantea]
F_Cluster02376	310	XP_011447841.1	PREDICTED: MYCBP-associated protein-like isoform X4	[Crassostrea gigas]
F_Cluster02377	387	XP_011442827.1	PREDICTED: von Willebrand factor A domain-containing protein 3A-like	[Crassostrea gigas]
F_Cluster02379	292	XP_009059144.1	hypothetical protein LOTGIDRAFT_123812, partial	[Lottia gigantea]
F_Cluster02382	394	XP_011419722.1	PREDICTED: U2 snRNP-associated SURP motif-containing protein-like isoform X3	[Crassostrea gigas]
F_Cluster02383	475	XP_014771400.1	PREDICTED: pre-mRNA-splicing regulator WTAP-like, partial	[Octopus bimaculoides]
F_Cluster02384	645	XP_009056305.1	hypothetical protein LOTGIDRAFT_232837	[Lottia gigantea]
F_Cluster02385	485	XP_012942658.1	PREDICTED: sodium/calcium exchanger 3-like	[Aplysia californica]
F_Cluster02386	145	XP_009065898.1	hypothetical protein LOTGIDRAFT_236612	[Lottia gigantea]
F_Cluster02391	239	XP_009060013.1	hypothetical protein LOTGIDRAFT_182855	[Lottia gigantea]
F_Cluster02393	274	XP_014785115.1	PREDICTED: uncharacterized protein LOC106879892	[Octopus bimaculoides]
F_Cluster02394	271	XP_009064024.1	hypothetical protein LOTGIDRAFT_167900	[Lottia gigantea]
F_Cluster02396	538	XP_009064127.1	hypothetical protein LOTGIDRAFT_221435	[Lottia gigantea]
F_Cluster02397	348	XP_009064723.1	hypothetical protein LOTGIDRAFT_131943	[Lottia gigantea]
F_Cluster02399	211	ELU16342.1	hypothetical protein CAPTEDRAFT_192455	[Capitella teleta]
F_Cluster02400	431	XP_013090787.1	PREDICTED: cell division cycle and apoptosis regulator protein 1-like	[Biomphalaria glabrata]
F_Cluster02406	154	XP_009051839.1	hypothetical protein LOTGIDRAFT_75510, partial	[Lottia gigantea]
F_Cluster02407	330	XP_009043807.1	hypothetical protein LOTGIDRAFT_152088	[Lottia gigantea]
F_Cluster02408	1085	KOF76648.1	hypothetical protein OCBIM_22033088mg	[Octopus bimaculoides]
F_Cluster02409	410	YP_009230121.1	polyprotein	[Marine RNA virus PAL156]
F_Cluster02411	697	XP_013397941.1	PREDICTED: uncharacterized protein LOC106164543	[Lingula anatina]
F_Cluster02412	438	XP_005100181.2	PREDICTED: exocyst complex component 7-like	[Aplysia californica]
F_Cluster02414	195	AHJ80990.1	14-3-3 zeta	[Haliotis diversicolor]
F_Cluster02415	689	XP_009060330.1	hypothetical protein LOTGIDRAFT_229171	[Lottia gigantea]
F_Cluster02417	528	XP_011443455.1	PREDICTED: GPI mannosyltransferase 2-like isoform X1	[Crassostrea gigas]
F_Cluster02423	133	XP_014778724.1	PREDICTED: SAYSvFN domain-containing protein 1-like	[Octopus bimaculoides]
F_Cluster02424	208	XP_009064723.1	hypothetical protein LOTGIDRAFT_131943	[Lottia gigantea]
F_Cluster02425	761	XP_009066136.1	hypothetical protein LOTGIDRAFT_207383	[Lottia gigantea]
F_Cluster02426	669	EKC28185.1	Tripartite motif-containing protein 2	[Crassostrea gigas]
F_Cluster02427	170	EKC38599.1	Lamin-B receptor	[Crassostrea gigas]
F_Cluster02428	304	XP_001306731.1	ankyrin repeat protein	[Trichomonas vaginalis G3]
F_Cluster02429	209	XP_009063521.1	hypothetical protein LOTGIDRAFT_195719	[Lottia gigantea]
F_Cluster02432	317	XP_013069958.1	PREDICTED: target of rapamycin complex subunit LST8-like	[Biomphalaria glabrata]
F_Cluster02440	107	XP_011418972.1	PREDICTED: probable gluconokinase	[Crassostrea gigas]
F_Cluster02442	1106	XP_009044111.1	hypothetical protein LOTGIDRAFT_228096	[Lottia gigantea]
F_Cluster02445	843	XP_011443440.1	PREDICTED: uncharacterized protein LOC105339560	[Crassostrea gigas]
F_Cluster02446	823	XP_005103732.1	PREDICTED: tRNA wybutosine-synthesizing protein 4-like	[Aplysia californica]
F_Cluster02448	336	XP_012937281.1	PREDICTED: uncharacterized protein LOC101861810, partial	[Aplysia californica]
F_Cluster02449	851	XP_006820770.1	PREDICTED: zinc finger protein 850-like, partial	[Saccoglossus kowalevskii]
F_Cluster02451	644	XP_011427578.1	PREDICTED: uncharacterized protein LOC105328408 isoform X5	[Crassostrea gigas]
F_Cluster02456	608	XP_011440752.1	PREDICTED: protein regulator of cytokinesis 1-like isoform X4	[Crassostrea gigas]
F_Cluster02460	300	XP_005107044.1	PREDICTED: transcription elongation factor S-II-like	[Aplysia californica]
F_Cluster02461	317	XP_011435474.1	PREDICTED: BTB/POZ domain-containing protein 6-like isoform X4	[Crassostrea gigas]
F_Cluster02464	1018	XP_009048916.1	hypothetical protein LOTGIDRAFT_140794	[Lottia gigantea]
F_Cluster02469	325	XP_013384664.1	PREDICTED: tetratricopeptide repeat protein 38-like isoform X2	[Lingula anatina]
F_Cluster02475	136	XP_012820844.1	PREDICTED: ATP synthase subunit a-like	[Xenopus tropicalis]
F_Cluster02476	865	XP_011423496.1	PREDICTED: coiled-coil domain-containing protein 108-like isoform X2	[Crassostrea gigas]
F_Cluster02480	470	XP_013064638.1	PREDICTED: kinesin-like protein KIF3A isoform X1	[Biomphalaria glabrata]
F_Cluster02481	837	XP_013090473.1	PREDICTED: poly	[ADP-ribose]
F_Cluster02483	190	XP_009051549.1	hypothetical protein LOTGIDRAFT_103711, partial	[Lottia gigantea]
F_Cluster02486	274	XP_014777933.1	PREDICTED: R3H domain-containing protein 4-like	[Octopus bimaculoides]
F_Cluster02488	310	KFZ68703.1	Polypeptide N-acetylgalactosaminyltransferase 1, partial	[Podiceps cristatus]
F_Cluster02496	612	XP_009057404.1	hypothetical protein LOTGIDRAFT_175751	[Lottia gigantea]
F_Cluster02500	146	ELT98468.1	hypothetical protein CAPTEDRAFT_54431, partial	[Capitella teleta]
F_Cluster02501	965	XP_011427890.1	PREDICTED: pancreatic secretory granule membrane major glycoprotein GP2-like	[Crassostrea gigas]
F_Cluster02503	502	XP_002954181.1	hypothetical protein VOLCADRAFT_64471	[Volvox carteri f. nagariensis]
F_Cluster02504	421	XP_011443025.1	PREDICTED: protein virilizer homolog isoform X3	[Crassostrea gigas]
F_Cluster02505	390	KHN85496.1	hypothetical protein Tcan_13255	[Toxocara canis]
F_Cluster02506	701	XP_009056909.1	hypothetical protein LOTGIDRAFT_121003, partial	[Lottia gigantea]
F_Cluster02511	604	XP_012937455.1	PREDICTED: exocyst complex component 1-like	[Aplysia californica]
F_Cluster02515	979	XP_013087572.1	PREDICTED: uncharacterized protein LOC106071899	[Biomphalaria glabrata]
F_Cluster02516	676	XP_009051032.1	hypothetical protein LOTGIDRAFT_159137	[Lottia gigantea]
F_Cluster02519	161	XP_001620952.1	hypothetical protein NEMVEDRAFT_v1g222522	[Nematostella vectensis]
F_Cluster02521	216	XP_009064723.1	hypothetical protein LOTGIDRAFT_131943	[Lottia gigantea]
F_Cluster02522	548	XP_005111352.1	PREDICTED: uncharacterized protein LOC101864185 isoform X2	[Aplysia californica]
F_Cluster02523	325	XP_012945641.1	PREDICTED: CD109 antigen-like	[Aplysia californica]
F_Cluster02524	398	XP_009065202.1	hypothetical protein LOTGIDRAFT_108247	[Lottia gigantea]
F_Cluster02525	515	XP_013410370.1	PREDICTED: sushi, von Willebrand factor type A, EGF and pentraxin domain-containing protein 1-like	[Lingula anatina]
F_Cluster02528	561	XP_011411873.1	PREDICTED: cytoplasmic aconitate hydratase-like isoform X2	[Crassostrea gigas]
F_Cluster02530	677	XP_011452960.1	PREDICTED: uncharacterized protein LOC105346173 isoform X2	[Crassostrea gigas]
F_Cluster02531	358	XP_011416554.1	PREDICTED: rho guanine nucleotide exchange factor 3-like isoform X2	[Crassostrea gigas]
F_Cluster02532	686	XP_009055758.1	hypothetical protein LOTGIDRAFT_215952	[Lottia gigantea]
F_Cluster02533	755	XP_009066723.1	hypothetical protein LOTGIDRAFT_223175	[Lottia gigantea]
F_Cluster02534	320	XP_009048339.1	hypothetical protein LOTGIDRAFT_140139	[Lottia gigantea]
F_Cluster02535	662	XP_005107705.1	PREDICTED: AP-3 complex subunit delta-1-like isoform X2	[Aplysia californica]
F_Cluster02536	398	XP_013082661.1	PREDICTED: sodium- and chloride-dependent neutral and basic amino acid transporter B(0+)-like, partial	[Biomphalaria glabrata]
F_Cluster02539	388	XP_009057121.1	hypothetical protein LOTGIDRAFT_121207	[Lottia gigantea]
F_Cluster02540	254	XP_009059244.1	hypothetical protein LOTGIDRAFT_233963	[Lottia gigantea]
F_Cluster02541	380	XP_011432893.1	PREDICTED: nucleolar protein 58-like	[Crassostrea gigas]
F_Cluster02542	324	EKC20416.1	Uncharacterized protein C5orf34-like protein	[Crassostrea gigas]
F_Cluster02551	253	XP_013406763.1	PREDICTED: protein phosphatase Slingshot homolog 2-like isoform X3	[Lingula anatina]
F_Cluster02553	719	EKC24148.1	Collagen alpha-4(VI) chain	[Crassostrea gigas]
F_Cluster02554	180	XP_014778914.1	PREDICTED: ribonuclease H1-like	[Octopus bimaculoides]
F_Cluster02555	635	XP_009056472.1	hypothetical protein LOTGIDRAFT_232908	[Lottia gigantea]
F_Cluster02562	351	XP_013409783.1	PREDICTED: annexin A5-like isoform X2	[Lingula anatina]
F_Cluster02563	512	XP_009045785.1	hypothetical protein LOTGIDRAFT_237658	[Lottia gigantea]
F_Cluster02564	333	XP_009059205.1	hypothetical protein LOTGIDRAFT_218187	[Lottia gigantea]
F_Cluster02566	276	XP_012937058.1	PREDICTED: protocadherin-15-like	[Aplysia californica]
F_Cluster02567	352	XP_009054982.1	hypothetical protein LOTGIDRAFT_232407	[Lottia gigantea]
F_Cluster02570	471	XP_011422392.1	PREDICTED: cytoplasmic dynein 1 intermediate chain 2-like isoform X19	[Crassostrea gigas]
F_Cluster02571	739	XP_009063607.1	hypothetical protein LOTGIDRAFT_107562, partial	[Lottia gigantea]
F_Cluster02573	549	XP_013068725.1	PREDICTED: Na(+)/H(+) exchanger beta-like	[Biomphalaria glabrata]
F_Cluster02574	398	XP_009058514.1	hypothetical protein LOTGIDRAFT_191687, partial	[Lottia gigantea]
F_Cluster02575	169	XP_009055042.1	hypothetical protein LOTGIDRAFT_232455	[Lottia gigantea]
F_Cluster02577	846	XP_012938836.1	PREDICTED: patched domain-containing protein 3-like	[Aplysia californica]
F_Cluster02578	195	XP_009059907.1	hypothetical protein LOTGIDRAFT_234351	[Lottia gigantea]
F_Cluster02583	410	XP_005097915.2	PREDICTED: protein kintoun-like	[Aplysia californica]
F_Cluster02585	211	XP_015746656.1	PREDICTED: cytochrome P450 2J6-like, partial	[Python bivittatus]
F_Cluster02587	152	XP_011415446.1	PREDICTED: LIX1-like protein	[Crassostrea gigas]
F_Cluster02589	662	XP_001626423.1	predicted protein	[Nematostella vectensis]
F_Cluster02590	454	XP_011427160.1	PREDICTED: acyl-coenzyme A amino acid N-acyltransferase 2-like isoform X2	[Crassostrea gigas]
F_Cluster02591	264	XP_009064137.1	hypothetical protein LOTGIDRAFT_235897	[Lottia gigantea]
F_Cluster02592	284	XP_014782317.1	PREDICTED: transcription factor MafA-like	[Octopus bimaculoides]
F_Cluster02593	512	XP_005090192.1	PREDICTED: corepressor interacting with RBPJ 1-like isoform X2	[Aplysia californica]
F_Cluster02594	406	XP_011432237.1	PREDICTED: alpha-N-acetylgalactosaminidase-like	[Crassostrea gigas]
F_Cluster02597	339	CCJ09605.1	Ollistatin-like	[Patella vulgata]
F_Cluster02599	599	XP_009046367.1	hypothetical protein LOTGIDRAFT_110777	[Lottia gigantea]
F_Cluster02601	422	XP_009049279.1	hypothetical protein LOTGIDRAFT_213289, partial	[Lottia gigantea]
F_Cluster02602	201	ACU33963.1	mitogen-activated protein kinase kinase kinase 7-interacting protein 1	[Crassostrea angulata]
F_Cluster02604	494	AGG10810.1	toll-like receptor m	[Mytilus galloprovincialis]
F_Cluster02608	1022	XP_009298921.1	PREDICTED: zinc finger protein 721-like, partial	[Danio rerio]
F_Cluster02609	186	XP_006816455.1	PREDICTED: E3 ubiquitin-protein ligase TRAF7-like	[Saccoglossus kowalevskii]
F_Cluster02610	333	AHV83447.1	aryl hydrocarbon receptor	[Pinctada martensii]
F_Cluster02612	402	XP_013077492.1	PREDICTED: microtubule-associated protein futsch-like	[Biomphalaria glabrata]
F_Cluster02613	235	XP_002610099.1	hypothetical protein BRAFLDRAFT_115204	[Branchiostoma floridae]
F_Cluster02616	204	XP_012939093.1	PREDICTED: CAP-Gly domain-containing linker protein 1-like	[Aplysia californica]
F_Cluster02617	366	XP_013409869.1	PREDICTED: WD repeat-containing protein 43-like	[Lingula anatina]
F_Cluster02618	682	XP_011438585.1	PREDICTED: toll-like receptor 4	[Crassostrea gigas]
F_Cluster02619	811	WP_051759056.1	hypothetical protein	[Bacillus manliponensis]
F_Cluster02621	244	XP_011422154.1	PREDICTED: yrdC domain-containing protein, mitochondrial-like	[Crassostrea gigas]
F_Cluster02625	149	XP_014789676.1	PREDICTED: actin-related protein 2/3 complex subunit 4	[Octopus bimaculoides]
F_Cluster02627	84	XP_011416207.1	PREDICTED: adenosine receptor A2b-like	[Crassostrea gigas]
F_Cluster02631	142	XP_005111027.1	PREDICTED: uncharacterized protein LOC101862225	[Aplysia californica]
F_Cluster02636	466	XP_012946844.1	PREDICTED: tripartite motif-containing protein 3-like	[Aplysia californica]
F_Cluster02640	526	XP_009061451.1	hypothetical protein LOTGIDRAFT_193984, partial	[Lottia gigantea]
F_Cluster02643	296	XP_011423130.1	PREDICTED: telomerase reverse transcriptase-like	[Crassostrea gigas]
F_Cluster02644	181	XP_009049525.1	hypothetical protein LOTGIDRAFT_226114	[Lottia gigantea]
F_Cluster02645	151	XP_012936400.1	PREDICTED: methyltransferase-like protein 24 isoform X3	[Aplysia californica]
F_Cluster02646	528	XP_012946844.1	PREDICTED: tripartite motif-containing protein 3-like	[Aplysia californica]
F_Cluster02647	491	XP_012946844.1	PREDICTED: tripartite motif-containing protein 3-like	[Aplysia californica]
F_Cluster02648	199	XP_009064772.1	hypothetical protein LOTGIDRAFT_236226	[Lottia gigantea]
F_Cluster02649	487	XP_009044804.1	hypothetical protein LOTGIDRAFT_136165	[Lottia gigantea]
F_Cluster02650	579	XP_012989279.1	PREDICTED: signaling mucin HKR1-like	[Esox lucius]
F_Cluster02651	983	XP_009044636.1	hypothetical protein LOTGIDRAFT_237269	[Lottia gigantea]
F_Cluster02653	654	XP_006816881.1	PREDICTED: roundabout homolog 2-like, partial	[Saccoglossus kowalevskii]
F_Cluster02656	428	WP_062520793.1	hypothetical protein	[Paenibacillus jilunlii]
F_Cluster02661	388	XP_011433658.1	PREDICTED: xaa-Pro aminopeptidase 1-like	[Crassostrea gigas]
F_Cluster02664	149	XP_011427953.1	PREDICTED: synaptobrevin-like isoform X4	[Crassostrea gigas]
F_Cluster02665	168	XP_015757149.1	PREDICTED: uncharacterized protein LOC107336596 isoform X1	[Acropora digitifera]
F_Cluster02666	261	XP_011445945.1	PREDICTED: uncharacterized protein LOC105341062 isoform X4	[Crassostrea gigas]
F_Cluster02667	123	XP_009055030.1	hypothetical protein LOTGIDRAFT_118580	[Lottia gigantea]
F_Cluster02671	523	XP_009054157.1	hypothetical protein LOTGIDRAFT_93838, partial	[Lottia gigantea]
F_Cluster02672	503	XP_012936262.1	PREDICTED: sorting nexin-14-like isoform X2	[Aplysia californica]
F_Cluster02673	424	KFM75003.1	hypothetical protein X975_18972, partial	[Stegodyphus mimosarum]
F_Cluster02674	374	XP_011421316.1	PREDICTED: Krueppel-like factor 5	[Crassostrea gigas]
F_Cluster02676	692	XP_009054208.1	hypothetical protein LOTGIDRAFT_188829	[Lottia gigantea]
F_Cluster02677	285	XP_011412645.1	PREDICTED: interferon regulatory factor 8-like isoform X2	[Crassostrea gigas]
F_Cluster02681	394	XP_011442702.1	PREDICTED: toll-like receptor 13	[Crassostrea gigas]
F_Cluster02682	363	EKC36621.1	Interferon-induced protein 44-like protein	[Crassostrea gigas]
F_Cluster02686	459	NP_001191521.1	poly-(ADP-ribose) polymerase I	[Aplysia californica]
F_Cluster02691	513	XP_014790510.1	PREDICTED: peregrin-like	[Octopus bimaculoides]
F_Cluster02693	728	XP_009048916.1	hypothetical protein LOTGIDRAFT_140794	[Lottia gigantea]
F_Cluster02695	153	XP_001628798.1	predicted protein	[Nematostella vectensis]
F_Cluster02698	410	XP_013068725.1	PREDICTED: Na(+)/H(+) exchanger beta-like	[Biomphalaria glabrata]
F_Cluster02699	237	XP_009065848.1	hypothetical protein LOTGIDRAFT_133495, partial	[Lottia gigantea]
F_Cluster02700	324	XP_011428368.1	PREDICTED: transmembrane protein 19-like	[Crassostrea gigas]
F_Cluster02701	624	EKC39101.1	E3 ubiquitin-protein ligase MIB2	[Crassostrea gigas]
F_Cluster02704	392	XP_013399385.1	PREDICTED: centromere protein C-like	[Lingula anatina]
F_Cluster02705	299	XP_009056909.1	hypothetical protein LOTGIDRAFT_121003, partial	[Lottia gigantea]
F_Cluster02707	592	XP_009048399.1	hypothetical protein LOTGIDRAFT_172963	[Lottia gigantea]
F_Cluster02709	817	XP_011427368.1	PREDICTED: CREB-binding protein-like isoform X1	[Crassostrea gigas]
F_Cluster02712	543	XP_013386859.1	PREDICTED: serine/threonine-protein kinase RIO1-like	[Lingula anatina]
F_Cluster02713	339	XP_011424237.1	PREDICTED: E3 ubiquitin-protein ligase TRIM71-like isoform X1	[Crassostrea gigas]
F_Cluster02714	315	XP_014770779.1	PREDICTED: sulfotransferase family cytosolic 1B member 1-like	[Octopus bimaculoides]
F_Cluster02716	441	XP_011437544.1	PREDICTED: mdm2-binding protein-like	[Crassostrea gigas]
F_Cluster02718	559	XP_009063572.1	hypothetical protein LOTGIDRAFT_167823	[Lottia gigantea]
F_Cluster02719	817	EFX80323.1	hypothetical protein DAPPUDRAFT_304059	[Daphnia pulex]
F_Cluster02720	259	ELU14150.1	hypothetical protein CAPTEDRAFT_121244	[Capitella teleta]
F_Cluster02721	1048	XP_009046965.1	hypothetical protein LOTGIDRAFT_138560, partial	[Lottia gigantea]
F_Cluster02724	1050	XP_013775719.1	PREDICTED: uncharacterized protein LOC106460548	[Limulus polyphemus]
F_Cluster02725	439	KOF86220.1	hypothetical protein OCBIM_22019031mg, partial	[Octopus bimaculoides]
F_Cluster02728	524	XP_011433623.1	PREDICTED: cytospin-A-like isoform X3	[Crassostrea gigas]
F_Cluster02731	261	XP_005164632.2	PREDICTED: gastrula zinc finger protein XlCGF8.2DB-like	[Danio rerio]
F_Cluster02733	150	XP_014781858.1	PREDICTED: UDP-glucose:glycoprotein glucosyltransferase 1-like, partial	[Octopus bimaculoides]
F_Cluster02734	267	XP_009059054.1	hypothetical protein LOTGIDRAFT_233861	[Lottia gigantea]
F_Cluster02738	434	XP_009052453.1	hypothetical protein LOTGIDRAFT_231740	[Lottia gigantea]
F_Cluster02741	252	XP_009048847.1	hypothetical protein LOTGIDRAFT_158021	[Lottia gigantea]
F_Cluster02743	264	XP_014773129.1	PREDICTED: aspartate aminotransferase, mitochondrial-like	[Octopus bimaculoides]
F_Cluster02744	179	XP_015780228.1	PREDICTED: glyoxal reductase-like	[Acropora digitifera]
F_Cluster02746	231	XP_005101562.2	PREDICTED: uncharacterized protein LOC101860260	[Aplysia californica]
F_Cluster02748	155	XP_009065751.1	hypothetical protein LOTGIDRAFT_133340	[Lottia gigantea]
F_Cluster02752	309	XP_009048099.1	hypothetical protein LOTGIDRAFT_111778	[Lottia gigantea]
F_Cluster02753	462	XP_005099721.2	PREDICTED: glutathione reductase, mitochondrial-like	[Aplysia californica]
F_Cluster02755	427	KOF92554.1	hypothetical protein OCBIM_22006248mg, partial	[Octopus bimaculoides]
F_Cluster02756	330	XP_009048546.1	hypothetical protein LOTGIDRAFT_140600	[Lottia gigantea]
F_Cluster02761	123	XP_011415258.1	PREDICTED: zinc finger CCHC-type and RNA-binding motif-containing protein 1-like	[Crassostrea gigas]
F_Cluster02762	267	XP_005099746.1	PREDICTED: adenylate kinase-like	[Aplysia californica]
F_Cluster02763	666	KOF94576.1	hypothetical protein OCBIM_22001457mg	[Octopus bimaculoides]
F_Cluster02764	719	XP_013085190.1	PREDICTED: nesprin-1-like	[Biomphalaria glabrata]
F_Cluster02765	307	XP_009047284.1	hypothetical protein LOTGIDRAFT_111575, partial	[Lottia gigantea]
F_Cluster02767	303	XP_009047157.1	hypothetical protein LOTGIDRAFT_92970, partial	[Lottia gigantea]
F_Cluster02774	620	XP_013063124.1	PREDICTED: protein polybromo-1-like isoform X4	[Biomphalaria glabrata]
F_Cluster02779	288	XP_009052350.1	hypothetical protein LOTGIDRAFT_214381	[Lottia gigantea]
F_Cluster02781	107	XP_013394175.1	PREDICTED: protocadherin Fat 1-like	[Lingula anatina]
F_Cluster02782	538	XP_013420442.1	PREDICTED: DNA polymerase eta-like	[Lingula anatina]
F_Cluster02783	902	XP_012943008.1	PREDICTED: cilia- and flagella-associated protein 57-like isoform X2	[Aplysia californica]
F_Cluster02784	217	XP_005108398.2	PREDICTED: calcium uptake protein 3, mitochondrial-like	[Aplysia californica]
F_Cluster02785	599	XP_011432228.1	PREDICTED: centrosomal protein of 164 kDa-like isoform X3	[Crassostrea gigas]
F_Cluster02786	202	XP_009049256.1	hypothetical protein LOTGIDRAFT_230996	[Lottia gigantea]
F_Cluster02787	197	XP_011445379.1	PREDICTED: regucalcin-like	[Crassostrea gigas]
F_Cluster02789	157	EKC34897.1	hypothetical protein CGI_10027606	[Crassostrea gigas]
F_Cluster02793	827	KOF64828.1	hypothetical protein OCBIM_22016742mg	[Octopus bimaculoides]
F_Cluster02795	1093	XP_013411362.1	PREDICTED: von Willebrand factor D and EGF domain-containing protein-like	[Lingula anatina]
F_Cluster02797	391	ELW47347.1	Small proline-rich protein 3	[Tupaia chinensis]
F_Cluster02798	143	XP_012268492.1	PREDICTED: uncharacterized protein LOC105693255	[Athalia rosae]
F_Cluster02800	212	XP_014778394.1	PREDICTED: PRELI domain-containing protein 1, mitochondrial-like	[Octopus bimaculoides]
F_Cluster02801	564	XP_003730637.2	PREDICTED: LOW QUALITY PROTEIN: lysosomal alpha-glucosidase	[Strongylocentrotus purpuratus]
F_Cluster02802	972	XP_009065253.1	hypothetical protein LOTGIDRAFT_229621	[Lottia gigantea]
F_Cluster02805	388	XP_011419861.1	PREDICTED: proliferation-associated protein 2G4-like	[Crassostrea gigas]
F_Cluster02806	242	XP_011447380.1	PREDICTED: protein HEXIM-like	[Crassostrea gigas]
F_Cluster02808	416	XP_014289688.1	PREDICTED: ankyrin repeat domain-containing protein 17	[Halyomorpha halys]
F_Cluster02811	391	XP_011427890.1	PREDICTED: pancreatic secretory granule membrane major glycoprotein GP2-like	[Crassostrea gigas]
F_Cluster02815	1074	KMS97532.1	hypothetical protein BVRB_5g126200	[Beta vulgaris subsp. vulgaris]
F_Cluster02816	440	XP_011424866.1	PREDICTED: E3 ubiquitin-protein ligase MIB2-like isoform X1	[Crassostrea gigas]
F_Cluster02817	369	XP_012939263.1	PREDICTED: receptor-type tyrosine-protein phosphatase F-like	[Aplysia californica]
F_Cluster02822	728	AJA37857.1	EDEM-like protein 2	[Littorina littorea]
F_Cluster02824	223	XP_013396530.1	PREDICTED: uncharacterized protein LOC106163476	[Lingula anatina]
F_Cluster02826	170	XP_013070928.1	PREDICTED: uncharacterized protein LOC106058100	[Biomphalaria glabrata]
F_Cluster02827	523	XP_011431808.1	PREDICTED: SUMO-activating enzyme subunit 2-like	[Crassostrea gigas]
F_Cluster02829	500	XP_011456337.1	PREDICTED: YTH domain-containing family protein 3-like	[Crassostrea gigas]
F_Cluster02830	108	XP_009055596.1	hypothetical protein LOTGIDRAFT_105126	[Lottia gigantea]
F_Cluster02833	154	XP_009054426.1	hypothetical protein LOTGIDRAFT_144844, partial	[Lottia gigantea]
F_Cluster02836	313	KFO35040.1	Putative phospholipid-transporting ATPase IH	[Fukomys damarensis]
F_Cluster02838	312	XP_009054581.1	hypothetical protein LOTGIDRAFT_189089	[Lottia gigantea]
F_Cluster02840	283	XP_014785782.1	PREDICTED: uncharacterized protein LOC106880385	[Octopus bimaculoides]
F_Cluster02842	255	XP_012938009.1	PREDICTED: sialin-like	[Aplysia californica]
F_Cluster02844	134	XP_002588454.1	hypothetical protein BRAFLDRAFT_197365	[Branchiostoma floridae]
F_Cluster02845	157	XP_010385274.1	PREDICTED: uncharacterized protein CXorf67 isoform X1	[Rhinopithecus roxellana]
F_Cluster02846	264	XP_009065654.1	hypothetical protein LOTGIDRAFT_236479	[Lottia gigantea]
F_Cluster02849	236	XP_009065788.1	hypothetical protein LOTGIDRAFT_169225	[Lottia gigantea]
F_Cluster02851	780	XP_011433102.1	PREDICTED: coiled-coil domain-containing protein 81-like isoform X4	[Crassostrea gigas]
F_Cluster02853	255	NP_001191659.1	putative neurotransmitter transporter	[Aplysia californica]
F_Cluster02854	763	XP_014289688.1	PREDICTED: ankyrin repeat domain-containing protein 17	[Halyomorpha halys]
F_Cluster02855	424	XP_003730637.2	PREDICTED: LOW QUALITY PROTEIN: lysosomal alpha-glucosidase	[Strongylocentrotus purpuratus]
F_Cluster02856	428	AMK01815.1	DCP2	[Mytilus galloprovincialis]
F_Cluster02857	425	XP_013061440.1	PREDICTED: galactocerebrosidase-like isoform X2	[Biomphalaria glabrata]
F_Cluster02860	375	XP_005101570.1	PREDICTED: protein NDRG3-like isoform X3	[Aplysia californica]
F_Cluster02862	238	XP_011453733.1	PREDICTED: lon protease homolog 2, peroxisomal-like	[Crassostrea gigas]
F_Cluster02864	646	XP_012941835.1	PREDICTED: sodium bicarbonate cotransporter 3-like	[Aplysia californica]
F_Cluster02865	256	XP_014778952.1	PREDICTED: uncharacterized protein LOC106875369 isoform X2	[Octopus bimaculoides]
F_Cluster02869	305	KTG06034.1	hypothetical protein cypCar_00040727	[Cyprinus carpio]
F_Cluster02870	262	XP_009050606.1	hypothetical protein LOTGIDRAFT_231303	[Lottia gigantea]
F_Cluster02872	178	AMK01815.1	DCP2	[Mytilus galloprovincialis]
F_Cluster02873	618	XP_013409627.1	PREDICTED: ankyrin repeat and sterile alpha motif domain-containing protein 1B-like isoform X4	[Lingula anatina]
F_Cluster02874	410	XP_013399136.1	PREDICTED: zinc finger protein 3-like	[Lingula anatina]
F_Cluster02875	683	XP_009063622.1	hypothetical protein LOTGIDRAFT_210722	[Lottia gigantea]
F_Cluster02878	347	XP_005089338.2	PREDICTED: coiled-coil domain-containing protein 93-like	[Aplysia californica]
F_Cluster02879	213	XP_014768073.1	PREDICTED: serine/threonine-protein kinase PRP4 homolog	[Octopus bimaculoides]
F_Cluster02880	162	XP_005088897.1	PREDICTED: sorting nexin-12-like	[Aplysia californica]
F_Cluster02881	478	XP_009047055.1	hypothetical protein LOTGIDRAFT_238055	[Lottia gigantea]
F_Cluster02883	182	XP_002600635.1	hypothetical protein BRAFLDRAFT_229448	[Branchiostoma floridae]
F_Cluster02884	580	XP_013410712.1	PREDICTED: zinc finger CCCH-type with G patch domain-containing protein-like	[Lingula anatina]
F_Cluster02886	710	EKC19117.1	Poly	[ADP-ribose]
F_Cluster02888	721	XP_012810632.1	PREDICTED: spidroin-2-like	[Xenopus tropicalis]
F_Cluster02889	424	XP_011435352.1	PREDICTED: pumilio domain-containing protein KIAA0020-like	[Crassostrea gigas]
F_Cluster02891	81	XP_009049605.1	hypothetical protein LOTGIDRAFT_238739	[Lottia gigantea]
F_Cluster02893	200	XP_013414894.1	PREDICTED: intraflagellar transport protein 140 homolog	[Lingula anatina]
F_Cluster02896	672	KKI58177.1	hypothetical protein UF68_2295	[Staphylococcus warneri]
F_Cluster02898	529	XP_009059586.1	hypothetical protein LOTGIDRAFT_218637	[Lottia gigantea]
F_Cluster02900	363	EKC20058.1	hypothetical protein CGI_10006979	[Crassostrea gigas]
F_Cluster02904	136	XP_013091376.1	PREDICTED: transmembrane protein 251-like	[Biomphalaria glabrata]
F_Cluster02908	552	XP_012944431.1	PREDICTED: tripartite motif-containing protein 45-like	[Aplysia californica]
F_Cluster02910	582	XP_012937281.1	PREDICTED: uncharacterized protein LOC101861810, partial	[Aplysia californica]
F_Cluster02911	391	XP_005094313.1	PREDICTED: kinesin-like protein KIF11-B	[Aplysia californica]
F_Cluster02913	493	XP_013408857.1	PREDICTED: uncharacterized protein LOC106172616	[Lingula anatina]
F_Cluster02914	473	XP_009044339.1	hypothetical protein LOTGIDRAFT_109284	[Lottia gigantea]
F_Cluster02915	489	XP_011452311.1	PREDICTED: interferon-induced protein 44-like	[Crassostrea gigas]
F_Cluster02916	728	XP_006038424.1	PREDICTED: protocadherin-23	[Alligator sinensis]
F_Cluster02920	107	XP_009061147.1	hypothetical protein LOTGIDRAFT_89428, partial	[Lottia gigantea]
F_Cluster02921	556	XP_009062632.1	hypothetical protein LOTGIDRAFT_128640, partial	[Lottia gigantea]
F_Cluster02923	145	XP_005096808.2	PREDICTED: ranBP-type and C3HC4-type zinc finger-containing protein 1-like	[Aplysia californica]
F_Cluster02924	245	XP_009054547.1	hypothetical protein LOTGIDRAFT_150160	[Lottia gigantea]
F_Cluster02925	305	XP_011440766.1	PREDICTED: protein regulator of cytokinesis 1-like isoform X6	[Crassostrea gigas]
F_Cluster02926	307	XP_809273.1	hypothetical protein	[Trypanosoma cruzi strain CL Brener]
F_Cluster02929	247	XP_005099761.2	PREDICTED: protein asunder homolog	[Aplysia californica]
F_Cluster02931	356	EKC19058.1	hypothetical protein CGI_10009933	[Crassostrea gigas]
F_Cluster02932	964	XP_009061355.1	hypothetical protein LOTGIDRAFT_204438	[Lottia gigantea]
F_Cluster02933	1079	EMC88312.1	Deleted in malignant brain tumors 1 protein	[Columba livia]
F_Cluster02940	511	ELU02242.1	hypothetical protein CAPTEDRAFT_227853	[Capitella teleta]
F_Cluster02941	189	XP_011422378.1	PREDICTED: neutral cholesterol ester hydrolase 1-like	[Crassostrea gigas]
F_Cluster02943	676	XP_005110146.1	PREDICTED: F-box/WD repeat-containing protein 8-like	[Aplysia californica]
F_Cluster02946	79	XP_009052926.1	hypothetical protein LOTGIDRAFT_227027	[Lottia gigantea]
F_Cluster02948	466	XP_012943608.1	PREDICTED: contactin-1-like	[Aplysia californica]
F_Cluster02951	506	XP_011412749.1	PREDICTED: protein asunder homolog isoform X2	[Crassostrea gigas]
F_Cluster02957	358	XP_012935850.1	PREDICTED: uncharacterized protein LOC101855241	[Aplysia californica]
F_Cluster02958	291	XP_011449549.1	PREDICTED: failed axon connections homolog isoform X5	[Crassostrea gigas]
F_Cluster02960	131	ALG00089.1	Rho GTPase	[Azumapecten farreri]
F_Cluster02962	358	XP_008315690.1	PREDICTED: sarcalumenin-like	[Cynoglossus semilaevis]
F_Cluster02965	471	XP_009047554.1	hypothetical protein LOTGIDRAFT_172426, partial	[Lottia gigantea]
F_Cluster02967	288	XP_009053822.1	hypothetical protein LOTGIDRAFT_117262	[Lottia gigantea]
F_Cluster02968	386	XP_012943235.1	PREDICTED: uncharacterized protein LOC106013061	[Aplysia californica]
F_Cluster02971	246	XP_009045037.1	hypothetical protein LOTGIDRAFT_223980	[Lottia gigantea]
F_Cluster02972	408	ELU16083.1	hypothetical protein CAPTEDRAFT_174568	[Capitella teleta]
F_Cluster02973	481	XP_009063632.1	hypothetical protein LOTGIDRAFT_154879	[Lottia gigantea]
F_Cluster02974	573	XP_001624089.1	predicted protein	[Nematostella vectensis]
F_Cluster02975	454	XP_009059396.1	hypothetical protein LOTGIDRAFT_164618	[Lottia gigantea]
F_Cluster02978	564	XP_011444699.1	PREDICTED: CD109 antigen-like isoform X4	[Crassostrea gigas]
F_Cluster02980	294	XP_009060213.1	hypothetical protein LOTGIDRAFT_229075	[Lottia gigantea]
F_Cluster02982	350	KFM78022.1	Titin, partial	[Stegodyphus mimosarum]
F_Cluster02986	756	XP_005107626.1	PREDICTED: cilia- and flagella-associated protein 58-like	[Aplysia californica]
F_Cluster02991	369	XP_002604999.1	hypothetical protein BRAFLDRAFT_129807	[Branchiostoma floridae]
F_Cluster02993	424	XP_011428434.1	PREDICTED: Golgi reassembly-stacking protein 2-like isoform X2	[Crassostrea gigas]
F_Cluster02994	256	XP_011452311.1	PREDICTED: interferon-induced protein 44-like	[Crassostrea gigas]
F_Cluster02995	697	XP_009055429.1	hypothetical protein LOTGIDRAFT_228571	[Lottia gigantea]
F_Cluster02996	476	XP_011435886.1	PREDICTED: alpha-taxilin-like isoform X3	[Crassostrea gigas]
F_Cluster02998	1021	XP_014289688.1	PREDICTED: ankyrin repeat domain-containing protein 17	[Halyomorpha halys]
F_Cluster03003	521	KKI58177.1	hypothetical protein UF68_2295	[Staphylococcus warneri]
F_Cluster03006	368	XP_004364251.2	hypothetical protein CAOG_03412	[Capsaspora owczarzaki ATCC 30864]
F_Cluster03009	872	XP_011455706.1	PREDICTED: zinc finger protein 341-like	[Crassostrea gigas]
F_Cluster03011	338	XP_005094525.1	PREDICTED: fructose-1,6-bisphosphatase 1-like	[Aplysia californica]
F_Cluster03013	182	XP_009060381.1	hypothetical protein LOTGIDRAFT_210398	[Lottia gigantea]
F_Cluster03015	154	XP_011439865.1	PREDICTED: calpain-B-like isoform X14	[Crassostrea gigas]
F_Cluster03017	380	XP_011419901.1	PREDICTED: multiple epidermal growth factor-like domains protein 6	[Crassostrea gigas]
F_Cluster03020	542	XP_005089639.1	PREDICTED: glycylpeptide N-tetradecanoyltransferase 2-like	[Aplysia californica]
F_Cluster03021	148	XP_012945460.1	PREDICTED: uncharacterized protein LOC106013670	[Aplysia californica]
F_Cluster03022	493	XP_009047159.1	hypothetical protein LOTGIDRAFT_157138	[Lottia gigantea]
F_Cluster03029	639	XP_011456352.1	PREDICTED: uncharacterized protein LOC105348566	[Crassostrea gigas]
F_Cluster03030	262	XP_012946844.1	PREDICTED: tripartite motif-containing protein 3-like	[Aplysia californica]
F_Cluster03032	416	XP_005097913.1	PREDICTED: poly(A) polymerase beta-like	[Aplysia californica]
F_Cluster03035	1098	XP_009045723.1	hypothetical protein LOTGIDRAFT_224297	[Lottia gigantea]
F_Cluster03037	164	ELU00420.1	hypothetical protein CAPTEDRAFT_169505	[Capitella teleta]
F_Cluster03038	348	XP_013400178.1	PREDICTED: serine/threonine-protein kinase RIO3-like	[Lingula anatina]
F_Cluster03039	459	XP_011415484.1	PREDICTED: uncharacterized protein LOC105319588	[Crassostrea gigas]
F_Cluster03041	259	CAF89452.1	unnamed protein product, partial	[Tetraodon nigroviridis]
F_Cluster03042	122	XP_013086209.1	PREDICTED: uncharacterized protein LOC106070792	[Biomphalaria glabrata]
F_Cluster03044	159	XP_009059957.1	hypothetical protein LOTGIDRAFT_203131	[Lottia gigantea]
F_Cluster03053	591	XP_009053855.1	hypothetical protein LOTGIDRAFT_232041	[Lottia gigantea]
F_Cluster03054	569	XP_009049241.1	hypothetical protein LOTGIDRAFT_113227	[Lottia gigantea]
F_Cluster03056	283	XP_002609622.1	hypothetical protein BRAFLDRAFT_87843	[Branchiostoma floridae]
F_Cluster03057	286	XP_013065532.1	PREDICTED: cholesterol 25-hydroxylase-like protein 1, member 2	[Biomphalaria glabrata]
F_Cluster03060	498	XP_013093645.1	PREDICTED: uncharacterized protein LOC106077435	[Biomphalaria glabrata]
F_Cluster03062	81	ETT88850.1	Phage minor structural protein	[Bacillus weihenstephanensis FSL R5-860]
F_Cluster03063	176	ACF75368.1	tumor necrosis factor alpha	[Haliotis discus discus]
F_Cluster03065	732	XP_009058254.1	hypothetical protein LOTGIDRAFT_217518	[Lottia gigantea]
F_Cluster03067	124	XP_012944934.1	PREDICTED: SH3 domain-binding glutamic acid-rich-like protein 3	[Aplysia californica]
F_Cluster03068	695	XP_012943608.1	PREDICTED: contactin-1-like	[Aplysia californica]
F_Cluster03069	269	XP_005092101.1	PREDICTED: protein FAM210A-like	[Aplysia californica]
F_Cluster03071	369	XP_005100181.2	PREDICTED: exocyst complex component 7-like	[Aplysia californica]
F_Cluster03074	358	XP_011439093.1	PREDICTED: ferric-chelate reductase 1-like isoform X2	[Crassostrea gigas]
F_Cluster03075	401	XP_009052976.1	hypothetical protein LOTGIDRAFT_227052	[Lottia gigantea]
F_Cluster03076	894	XP_014783296.1	PREDICTED: zinc finger protein 208-like	[Octopus bimaculoides]
F_Cluster03079	448	XP_013393350.1	PREDICTED: cyclin-D-binding Myb-like transcription factor 1	[Lingula anatina]
F_Cluster03080	246	XP_011432853.1	PREDICTED: poly	[ADP-ribose]
F_Cluster03082	482	XP_009053969.1	hypothetical protein LOTGIDRAFT_188739	[Lottia gigantea]
F_Cluster03085	268	XP_009045015.1	hypothetical protein LOTGIDRAFT_198754	[Lottia gigantea]
F_Cluster03087	223	XP_012941875.1	PREDICTED: CD9 antigen-like isoform X1	[Aplysia californica]
F_Cluster03089	175	XP_006222118.1	PREDICTED: uncharacterized protein LOC102554323 isoform X7	[Rattus norvegicus]
F_Cluster03091	107	KOF87994.1	hypothetical protein OCBIM_22015744mg	[Octopus bimaculoides]
F_Cluster03095	878	XP_013416970.1	PREDICTED: polynucleotide 5&apos;-hydroxyl-kinase NOL9-like	[Lingula anatina]
F_Cluster03097	390	XP_009052101.1	hypothetical protein LOTGIDRAFT_239161	[Lottia gigantea]
F_Cluster03099	445	XP_005108414.1	PREDICTED: uncharacterized protein LOC101857145 isoform X2	[Aplysia californica]
F_Cluster03101	156	XP_009047011.1	hypothetical protein LOTGIDRAFT_238030	[Lottia gigantea]
F_Cluster03103	350	XP_011431808.1	PREDICTED: SUMO-activating enzyme subunit 2-like	[Crassostrea gigas]
F_Cluster03104	752	XP_012945309.1	PREDICTED: collagen alpha-2(IV) chain-like	[Aplysia californica]
F_Cluster03105	560	ABY87358.1	hypothetical protein 2	[Haliotis diversicolor]
F_Cluster03107	514	XP_012943608.1	PREDICTED: contactin-1-like	[Aplysia californica]
F_Cluster03113	515	XP_014380302.1	PREDICTED: solute carrier family 35 member F6 isoform X2	[Alligator sinensis]
F_Cluster03117	153	CDQ76660.1	unnamed protein product	[Oncorhynchus mykiss]
F_Cluster03118	210	XP_009044101.1	hypothetical protein LOTGIDRAFT_103006	[Lottia gigantea]
F_Cluster03119	704	XP_011446803.1	PREDICTED: solute carrier organic anion transporter family member 4A1-like	[Crassostrea gigas]
F_Cluster03121	107	XP_001623390.1	predicted protein	[Nematostella vectensis]
F_Cluster03123	267	XP_012935262.1	PREDICTED: pleckstrin homology domain-containing family F member 2-like	[Aplysia californica]
F_Cluster03129	132	XP_013774818.1	PREDICTED: nuclear transcription factor Y subunit beta-like	[Limulus polyphemus]
F_Cluster03130	209	XP_011431289.1	PREDICTED: receptor-type tyrosine-protein phosphatase epsilon-like	[Crassostrea gigas]
F_Cluster03131	780	XP_011446125.1	PREDICTED: kinesin-like protein KIF28P isoform X4	[Crassostrea gigas]
F_Cluster03134	501	XP_013406598.1	PREDICTED: diphthine--ammonia ligase-like	[Lingula anatina]
F_Cluster03139	237	EKC34911.1	Circularly permutated Ras protein 1	[Crassostrea gigas]
F_Cluster03140	374	XP_009061797.1	hypothetical protein LOTGIDRAFT_235056	[Lottia gigantea]
F_Cluster03144	507	XP_009054902.1	hypothetical protein LOTGIDRAFT_180706	[Lottia gigantea]
F_Cluster03145	503	XP_009047459.1	hypothetical protein LOTGIDRAFT_225086	[Lottia gigantea]
F_Cluster03146	139	XP_011442071.1	PREDICTED: ubiquitin carboxyl-terminal hydrolase 38-like	[Crassostrea gigas]
F_Cluster03148	198	XP_009051836.1	hypothetical protein LOTGIDRAFT_73121, partial	[Lottia gigantea]
F_Cluster03149	399	XP_009066210.1	hypothetical protein LOTGIDRAFT_222951	[Lottia gigantea]
F_Cluster03150	640	XP_009064630.1	hypothetical protein LOTGIDRAFT_131825	[Lottia gigantea]
F_Cluster03152	182	XP_011414172.1	PREDICTED: vacuolar protein sorting-associated protein 29	[Crassostrea gigas]
F_Cluster03153	540	XP_009055151.1	hypothetical protein LOTGIDRAFT_189635	[Lottia gigantea]
F_Cluster03154	318	XP_005101732.1	PREDICTED: acylamino-acid-releasing enzyme-like	[Aplysia californica]
F_Cluster03155	669	XP_011442307.1	PREDICTED: uncharacterized protein LOC105338748 isoform X2	[Crassostrea gigas]
F_Cluster03157	722	XP_005091564.1	PREDICTED: citron Rho-interacting kinase-like isoform X3	[Aplysia californica]
F_Cluster03158	152	XP_009873655.1	PREDICTED: DNA-directed RNA polymerase III subunit RPC2, partial	[Apaloderma vittatum]
F_Cluster03160	273	XP_015214933.1	PREDICTED: receptor-type tyrosine-protein phosphatase kappa isoform X13	[Lepisosteus oculatus]
F_Cluster03162	172	XP_011425562.1	PREDICTED: serine/arginine-rich splicing factor 6-like isoform X1	[Crassostrea gigas]
F_Cluster03163	699	XP_005100181.2	PREDICTED: exocyst complex component 7-like	[Aplysia californica]
F_Cluster03164	603	XP_011422066.1	PREDICTED: differentially expressed in FDCP 8 homolog A-like	[Crassostrea gigas]
F_Cluster03168	686	XP_009044018.1	hypothetical protein LOTGIDRAFT_228048	[Lottia gigantea]
F_Cluster03172	402	XP_012402598.1	PREDICTED: collagen alpha-1(III) chain-like	[Sarcophilus harrisii]
F_Cluster03174	538	AJA37840.1	cell adhesion molecule-like protein 2	[Littorina littorea]
F_Cluster03175	482	XP_001623694.1	predicted protein	[Nematostella vectensis]
F_Cluster03177	737	XP_009059447.1	hypothetical protein LOTGIDRAFT_124155, partial	[Lottia gigantea]
F_Cluster03181	497	XP_009062562.1	hypothetical protein LOTGIDRAFT_166873	[Lottia gigantea]
F_Cluster03182	313	XP_013411609.1	PREDICTED: phytanoyl-CoA dioxygenase domain-containing protein 1 homolog	[Lingula anatina]
F_Cluster03184	441	XP_010140643.1	PREDICTED: receptor-type tyrosine-protein phosphatase epsilon, partial	[Buceros rhinoceros silvestris]
F_Cluster03185	398	XP_013078778.1	PREDICTED: spermatogenesis associated 6-like protein isoform X1	[Biomphalaria glabrata]
F_Cluster03188	275	XP_009057978.1	hypothetical protein LOTGIDRAFT_105230, partial	[Lottia gigantea]
F_Cluster03193	98	XP_009057622.1	hypothetical protein LOTGIDRAFT_233363	[Lottia gigantea]
F_Cluster03194	512	AGG10806.1	toll-like receptor h precursor	[Mytilus galloprovincialis]
F_Cluster03201	163	XP_001631846.1	predicted protein	[Nematostella vectensis]
F_Cluster03202	464	XP_005089456.1	PREDICTED: probable tRNA(His) guanylyltransferase	[Aplysia californica]
F_Cluster03206	582	XP_011434409.1	PREDICTED: peregrin-like isoform X4	[Crassostrea gigas]
F_Cluster03209	174	KFV62404.1	hypothetical protein N307_01942, partial	[Picoides pubescens]
F_Cluster03211	448	XP_009054824.1	hypothetical protein LOTGIDRAFT_189289	[Lottia gigantea]
F_Cluster03212	469	XP_009057225.1	hypothetical protein LOTGIDRAFT_62659, partial	[Lottia gigantea]
F_Cluster03214	235	XP_011439446.1	PREDICTED: ubiquitin-conjugating enzyme E2 R2-like	[Crassostrea gigas]
F_Cluster03216	245	XP_011453287.1	PREDICTED: uncharacterized protein LOC105346430	[Crassostrea gigas]
F_Cluster03218	348	XP_014767579.1	PREDICTED: putative RNA-binding protein Luc7-like 1 isoform X2	[Octopus bimaculoides]
F_Cluster03219	270	XP_011445552.1	PREDICTED: target of rapamycin complex 2 subunit MAPKAP1-like	[Crassostrea gigas]
F_Cluster03220	307	XP_014787349.1	PREDICTED: alpha-tocopherol transfer protein-like	[Octopus bimaculoides]
F_Cluster03221	304	XP_009067323.1	hypothetical protein LOTGIDRAFT_135457	[Lottia gigantea]
F_Cluster03222	121	XP_013068857.1	PREDICTED: uncharacterized protein LOC106056588	[Biomphalaria glabrata]
F_Cluster03224	151	AFV03099.1	hypothetical protein DHBDCA_p2072	[Dehalobacter sp. DCA]
F_Cluster03225	142	XP_005092904.2	PREDICTED: transmembrane protein 26-like	[Aplysia californica]
F_Cluster03227	435	XP_009057385.1	hypothetical protein LOTGIDRAFT_121560	[Lottia gigantea]
F_Cluster03232	262	XP_009060744.1	hypothetical protein LOTGIDRAFT_234486, partial	[Lottia gigantea]
F_Cluster03234	179	XP_013386859.1	PREDICTED: serine/threonine-protein kinase RIO1-like	[Lingula anatina]
F_Cluster03236	226	XP_009063475.1	hypothetical protein LOTGIDRAFT_235711	[Lottia gigantea]
F_Cluster03237	118	XP_011435486.1	PREDICTED: kinesin-associated protein 3-like	[Crassostrea gigas]
F_Cluster03240	360	XP_011439007.1	PREDICTED: GTPase IMAP family member 7-like	[Crassostrea gigas]
F_Cluster03241	1110	XP_012940516.1	PREDICTED: transcriptional regulator ATRX-like	[Aplysia californica]
F_Cluster03243	228	CAA50492.1	gamma-aminobutyric acid-grated chloride-ion channel/receptor, zeta subunit	[Lymnaea stagnalis]
F_Cluster03244	709	XP_013414322.1	PREDICTED: zinc finger CCCH domain-containing protein 11A-like isoform X1	[Lingula anatina]
F_Cluster03249	768	XP_009046400.1	hypothetical protein LOTGIDRAFT_185711	[Lottia gigantea]
F_Cluster03251	816	XP_011450273.1	PREDICTED: cell adhesion molecule 4-like	[Crassostrea gigas]
F_Cluster03252	367	XP_012810200.1	PREDICTED: tudor domain-containing protein 10 isoform X5	[Xenopus tropicalis]
F_Cluster03253	211	XP_009055213.1	hypothetical protein LOTGIDRAFT_239531	[Lottia gigantea]
F_Cluster03260	566	EKC34022.1	Apoptosis 1 inhibitor	[Crassostrea gigas]
F_Cluster03261	594	ALJ77589.1	matrix metalloproteinase 1	[Haliotis discus hannai]
F_Cluster03262	495	XP_012941178.1	PREDICTED: uncharacterized protein LOC101845117	[Aplysia californica]
F_Cluster03263	539	XP_009065011.1	hypothetical protein LOTGIDRAFT_168864	[Lottia gigantea]
F_Cluster03264	558	XP_005094522.1	PREDICTED: uncharacterized protein LOC101851026	[Aplysia californica]
F_Cluster03265	279	XP_009061776.1	hypothetical protein LOTGIDRAFT_166465	[Lottia gigantea]
F_Cluster03268	159	XP_013417578.1	PREDICTED: uncharacterized protein LOC106178789	[Lingula anatina]
F_Cluster03269	433	ABW06858.1	scaffold attachment factor B	[Cichlasoma dimerus]
F_Cluster03271	816	XP_009057907.1	hypothetical protein LOTGIDRAFT_105531	[Lottia gigantea]
F_Cluster03272	590	EKC36217.1	Exonuclease domain-containing protein 1, partial	[Crassostrea gigas]
F_Cluster03273	716	XP_013068725.1	PREDICTED: Na(+)/H(+) exchanger beta-like	[Biomphalaria glabrata]
F_Cluster03274	269	XP_011419667.1	PREDICTED: uncharacterized protein LOC105322563	[Crassostrea gigas]
F_Cluster03276	532	XP_009054982.1	hypothetical protein LOTGIDRAFT_232407	[Lottia gigantea]
F_Cluster03279	898	XP_011674995.1	PREDICTED: uncharacterized protein ZC84.1 isoform X3	[Strongylocentrotus purpuratus]
F_Cluster03280	201	XP_005091887.1	PREDICTED: cytosolic carboxypeptidase 1-like isoform X3	[Aplysia californica]
F_Cluster03281	941	XP_009062921.1	hypothetical protein LOTGIDRAFT_220695	[Lottia gigantea]
F_Cluster03285	601	XP_009056747.1	hypothetical protein LOTGIDRAFT_233055	[Lottia gigantea]
F_Cluster03287	371	KXZ48924.1	hypothetical protein GPECTOR_24g213	[Gonium pectorale]
F_Cluster03288	183	ERE83336.1	ankyrin repeat and SAM domain-containing protein 6	[Cricetulus griseus]
F_Cluster03289	118	XP_013111908.1	PREDICTED: uncharacterized PPE family protein PPE54-like, partial	[Stomoxys calcitrans]
F_Cluster03292	332	XP_011420432.1	PREDICTED: quinone oxidoreductase-like	[Crassostrea gigas]
F_Cluster03294	680	XP_011417900.1	PREDICTED: sodium-dependent proline transporter-like isoform X1	[Crassostrea gigas]
F_Cluster03296	362	XP_014109537.1	PREDICTED: tumor necrosis factor receptor superfamily member 6B	[Pseudopodoces humilis]
F_Cluster03297	415	XP_001631123.1	predicted protein	[Nematostella vectensis]
F_Cluster03298	894	XP_013385301.1	PREDICTED: crossover junction endonuclease MUS81-like isoform X1	[Lingula anatina]
F_Cluster03302	263	XP_013065680.1	PREDICTED: nurim-like	[Biomphalaria glabrata]
F_Cluster03305	419	ACP49049.1	Ankyrin	[Sulfolobus islandicus Y.N.15.51]
F_Cluster03306	117	ABF67506.1	glutathione-S-transferase isoform 1	[Haliotis discus discus]
F_Cluster03310	544	XP_013382623.1	PREDICTED: CD109 antigen-like	[Lingula anatina]
F_Cluster03311	387	AEE01361.1	EGF-like domain containing protein	[Haliotis diversicolor]
F_Cluster03313	451	XP_011454524.1	PREDICTED: tumor necrosis factor alpha-induced protein 3-like isoform X3	[Crassostrea gigas]
F_Cluster03314	224	XP_014675268.1	PREDICTED: uncharacterized protein K02A2.6-like	[Priapulus caudatus]
F_Cluster03317	514	XP_011456974.1	PREDICTED: helicase-like transcription factor	[Crassostrea gigas]
F_Cluster03318	429	XP_013091490.1	PREDICTED: sucrase-isomaltase, intestinal-like	[Biomphalaria glabrata]
F_Cluster03319	840	XP_009061393.1	hypothetical protein LOTGIDRAFT_62788, partial	[Lottia gigantea]
F_Cluster03320	371	XP_009059832.1	hypothetical protein LOTGIDRAFT_192964	[Lottia gigantea]
F_Cluster03327	742	XP_009048803.1	hypothetical protein LOTGIDRAFT_157973	[Lottia gigantea]
F_Cluster03328	645	XP_012938688.1	PREDICTED: uncharacterized protein LOC101860819	[Aplysia californica]
F_Cluster03329	803	XP_013080513.1	PREDICTED: vacuolar protein sorting-associated protein 35-like	[Biomphalaria glabrata]
F_Cluster03332	458	XP_009065086.1	hypothetical protein LOTGIDRAFT_108278	[Lottia gigantea]
F_Cluster03333	248	XP_009293380.1	PREDICTED: filaggrin-2-like isoform X7	[Danio rerio]
F_Cluster03336	107	XP_008773338.1	PREDICTED: uncharacterized protein LOC103693388	[Rattus norvegicus]
F_Cluster03338	323	XP_011250185.1	PREDICTED: uncharacterized protein LOC102641915	[Mus musculus]
F_Cluster03340	141	EXX77382.1	Nop12p	[Rhizophagus irregularis DAOM 197198w]
F_Cluster03341	225	XP_013086866.1	PREDICTED: protein FAM43A-like	[Biomphalaria glabrata]
F_Cluster03345	156	XP_009047550.1	hypothetical protein LOTGIDRAFT_238162	[Lottia gigantea]
F_Cluster03346	806	XP_005093890.1	PREDICTED: rab3 GTPase-activating protein catalytic subunit-like	[Aplysia californica]
F_Cluster03349	260	XP_013420360.1	PREDICTED: uncharacterized protein YER152C-like	[Lingula anatina]
F_Cluster03350	161	XP_009056025.1	hypothetical protein LOTGIDRAFT_216156	[Lottia gigantea]
F_Cluster03353	558	XP_011444731.1	PREDICTED: fibrillin-2-like	[Crassostrea gigas]
F_Cluster03355	390	EKC37702.1	Tenascin-X	[Crassostrea gigas]
F_Cluster03358	624	XP_009046491.1	hypothetical protein LOTGIDRAFT_185795	[Lottia gigantea]
F_Cluster03359	377	XP_014781334.1	PREDICTED: dolichyl-diphosphooligosaccharide--protein glycosyltransferase subunit 1-like	[Octopus bimaculoides]
F_Cluster03360	237	XP_009046863.1	hypothetical protein LOTGIDRAFT_237974	[Lottia gigantea]
F_Cluster03361	530	XP_009065651.1	hypothetical protein LOTGIDRAFT_169090	[Lottia gigantea]
F_Cluster03362	306	XP_006818819.1	PREDICTED: general transcription factor 3C polypeptide 4-like	[Saccoglossus kowalevskii]
F_Cluster03363	146	XP_011448156.1	PREDICTED: cAMP-dependent protein kinase type II regulatory subunit-like isoform X1	[Crassostrea gigas]
F_Cluster03365	367	XP_001319033.1	ankyrin repeat protein	[Trichomonas vaginalis G3]
F_Cluster03366	875	XP_009058878.1	hypothetical protein LOTGIDRAFT_191967	[Lottia gigantea]
F_Cluster03367	838	XP_011420360.1	PREDICTED: E3 SUMO-protein ligase RanBP2-like	[Crassostrea gigas]
F_Cluster03368	1054	XP_009045022.1	hypothetical protein LOTGIDRAFT_237425	[Lottia gigantea]
F_Cluster03371	403	XP_009051836.1	hypothetical protein LOTGIDRAFT_73121, partial	[Lottia gigantea]
F_Cluster03373	888	KOF64828.1	hypothetical protein OCBIM_22016742mg	[Octopus bimaculoides]
F_Cluster03374	439	ADK12703.1	delta-5 fatty acid desaturase 2	[Haliotis discus hannai]
F_Cluster03375	583	XP_012943608.1	PREDICTED: contactin-1-like	[Aplysia californica]
F_Cluster03377	299	XP_009049396.1	hypothetical protein LOTGIDRAFT_230884	[Lottia gigantea]
F_Cluster03378	189	XP_001626208.1	predicted protein	[Nematostella vectensis]
F_Cluster03379	667	XP_012936333.1	PREDICTED: hephaestin-like protein	[Aplysia californica]
F_Cluster03380	464	XP_012944999.1	PREDICTED: zinc metalloproteinase nas-4-like	[Aplysia californica]
F_Cluster03381	236	KTG47938.1	hypothetical protein cypCar_00000367	[Cyprinus carpio]
F_Cluster03383	539	XP_009046286.1	hypothetical protein LOTGIDRAFT_212328	[Lottia gigantea]
F_Cluster03384	325	XP_014788370.1	PREDICTED: 8-oxo-dGDP phosphatase NUDT18-like	[Octopus bimaculoides]
F_Cluster03387	854	XP_012943608.1	PREDICTED: contactin-1-like	[Aplysia californica]
F_Cluster03389	273	XP_005097915.2	PREDICTED: protein kintoun-like	[Aplysia californica]
F_Cluster03391	767	XP_009406693.1	PREDICTED: uncharacterized protein LOC103989545 isoform X1	[Musa acuminata subsp. malaccensis]
F_Cluster03393	331	XP_013393068.1	PREDICTED: serine beta-lactamase-like protein LACTB, mitochondrial	[Lingula anatina]
F_Cluster03394	467	XP_005110144.1	PREDICTED: E3 ubiquitin-protein ligase UHRF1-like	[Aplysia californica]
F_Cluster03397	457	AGI44580.1	GATA-binding factor	[Azumapecten farreri]
F_Cluster03399	353	XP_012946844.1	PREDICTED: tripartite motif-containing protein 3-like	[Aplysia californica]
F_Cluster03401	207	XP_009047011.1	hypothetical protein LOTGIDRAFT_238030	[Lottia gigantea]
F_Cluster03402	202	XP_009066736.1	hypothetical protein LOTGIDRAFT_134376	[Lottia gigantea]
F_Cluster03404	795	XP_007249891.1	PREDICTED: tripartite motif-containing protein 66-like	[Astyanax mexicanus]
F_Cluster03405	448	XP_009052817.1	hypothetical protein LOTGIDRAFT_188125	[Lottia gigantea]
F_Cluster03406	536	XP_009065743.1	hypothetical protein LOTGIDRAFT_236523	[Lottia gigantea]
F_Cluster03407	568	XP_011416094.1	PREDICTED: scaffold attachment factor B2-like isoform X1	[Crassostrea gigas]
F_Cluster03409	113	XP_004992135.1	hypothetical protein PTSG_06738	[Salpingoeca rosetta]
F_Cluster03412	265	XP_011412766.1	PREDICTED: uncharacterized protein F54H12.2-like	[Crassostrea gigas]
F_Cluster03413	794	XP_012943608.1	PREDICTED: contactin-1-like	[Aplysia californica]
F_Cluster03414	743	XP_011430620.1	PREDICTED: uncharacterized protein LOC105330561 isoform X2	[Crassostrea gigas]
F_Cluster03421	158	XP_005090889.1	PREDICTED: charged multivesicular body protein 1b-like	[Aplysia californica]
F_Cluster03424	349	XP_013071952.1	PREDICTED: heterogeneous nuclear ribonucleoprotein 87F-like isoform X3	[Biomphalaria glabrata]
F_Cluster03425	385	XP_013089172.1	PREDICTED: uncharacterized protein LOC106073217	[Biomphalaria glabrata]
F_Cluster03430	776	XP_011425942.1	PREDICTED: uncharacterized protein LOC105327272 isoform X3	[Crassostrea gigas]
F_Cluster03431	188	XP_011448334.1	PREDICTED: Werner syndrome ATP-dependent helicase homolog isoform X2	[Crassostrea gigas]
F_Cluster03435	840	XP_001329422.1	ankyrin repeat protein	[Trichomonas vaginalis G3]
F_Cluster03436	196	XP_009045309.1	hypothetical protein LOTGIDRAFT_230171	[Lottia gigantea]
F_Cluster03442	570	XP_005090349.2	PREDICTED: organic cation transporter protein-like	[Aplysia californica]
F_Cluster03443	1003	XP_011413081.1	PREDICTED: ubiquitin carboxyl-terminal hydrolase 37-like	[Crassostrea gigas]
F_Cluster03447	558	XP_009062613.1	hypothetical protein LOTGIDRAFT_235256	[Lottia gigantea]
F_Cluster03449	309	XP_011440451.1	PREDICTED: uncharacterized protein LOC105337434	[Crassostrea gigas]
F_Cluster03451	630	XP_011455848.1	PREDICTED: condensin-2 complex subunit D3-like isoform X1	[Crassostrea gigas]
F_Cluster03453	1026	XP_011421238.1	PREDICTED: transducin beta-like protein 3	[Crassostrea gigas]
F_Cluster03456	578	XP_011456806.1	PREDICTED: 5&apos;-nucleotidase-like	[Crassostrea gigas]
F_Cluster03459	147	XP_013072600.1	PREDICTED: uncharacterized protein LOC106059508	[Biomphalaria glabrata]
F_Cluster03460	153	EMC81651.1	Snake venom metalloprotease inhibitor 02A10, partial	[Columba livia]
F_Cluster03462	137	XP_009062670.1	hypothetical protein LOTGIDRAFT_128762	[Lottia gigantea]
F_Cluster03463	689	XP_011414592.1	PREDICTED: tetratricopeptide repeat protein 28-like isoform X2	[Crassostrea gigas]
F_Cluster03472	751	XP_011433686.1	PREDICTED: midasin-like	[Crassostrea gigas]
F_Cluster03474	650	KYG35610.1	hypothetical protein AZF08_26415, partial	[Bacillus gaemokensis]
F_Cluster03477	115	XP_001619437.1	hypothetical protein NEMVEDRAFT_v1g3909	[Nematostella vectensis]
F_Cluster03479	414	KFO76004.1	CUB domain-containing protein 2, partial	[Cuculus canorus]
F_Cluster03480	354	XP_011432779.1	PREDICTED: poly	[ADP-ribose]
F_Cluster03482	147	WP_053335183.1	hypothetical protein	[Thermoanaerobaculum aquaticum]
F_Cluster03484	186	XP_009053869.1	hypothetical protein LOTGIDRAFT_232051	[Lottia gigantea]
F_Cluster03489	711	XP_011427441.1	PREDICTED: uncharacterized protein LOC105328330	[Crassostrea gigas]
F_Cluster03490	376	XP_009051954.1	hypothetical protein LOTGIDRAFT_159383	[Lottia gigantea]
F_Cluster03491	753	XP_011423905.1	PREDICTED: structural maintenance of chromosomes protein 2-like	[Crassostrea gigas]
F_Cluster03492	419	EKC40432.1	Uncharacterized protein C3orf32	[Crassostrea gigas]
F_Cluster03495	516	XP_011433556.1	PREDICTED: transcription factor GATA-4-like isoform X2	[Crassostrea gigas]
F_Cluster03500	351	XP_009049390.1	hypothetical protein LOTGIDRAFT_230877	[Lottia gigantea]
F_Cluster03501	633	XP_014783781.1	PREDICTED: sodium/hydrogen exchanger 8-like	[Octopus bimaculoides]
F_Cluster03505	497	XP_009053903.1	hypothetical protein LOTGIDRAFT_232075	[Lottia gigantea]
F_Cluster03511	812	XP_012936752.1	PREDICTED: tRNA (cytosine(34)-C(5))-methyltransferase-like	[Aplysia californica]
F_Cluster03512	675	XP_011418946.1	PREDICTED: cyclic GMP-AMP synthase-like isoform X3	[Crassostrea gigas]
F_Cluster03513	197	XP_015774612.1	PREDICTED: cytoplasmic tRNA 2-thiolation protein 2-A-like	[Acropora digitifera]
F_Cluster03514	552	XP_009057834.1	hypothetical protein LOTGIDRAFT_209535	[Lottia gigantea]
F_Cluster03517	200	XP_009051195.1	hypothetical protein LOTGIDRAFT_205347	[Lottia gigantea]
F_Cluster03518	240	XP_013398731.1	PREDICTED: serine/threonine-protein phosphatase 6 regulatory ankyrin repeat subunit C-like isoform X1	[Lingula anatina]
F_Cluster03522	232	XP_013411821.1	PREDICTED: uncharacterized protein LOC106174705	[Lingula anatina]
F_Cluster03523	180	XP_002741600.1	PREDICTED: transforming protein RhoA-like	[Saccoglossus kowalevskii]
F_Cluster03525	129	XP_009063999.1	hypothetical protein LOTGIDRAFT_195820	[Lottia gigantea]
F_Cluster03528	140	XP_009044616.1	hypothetical protein LOTGIDRAFT_170554	[Lottia gigantea]
F_Cluster03529	617	XP_013385303.1	PREDICTED: crossover junction endonuclease MUS81-like isoform X3	[Lingula anatina]
F_Cluster03532	506	XP_009060241.1	hypothetical protein LOTGIDRAFT_229097	[Lottia gigantea]
F_Cluster03533	85	BAI49993.1	N151	[Pinctada fucata]
F_Cluster03542	287	XP_002605150.1	hypothetical protein BRAFLDRAFT_223742	[Branchiostoma floridae]
F_Cluster03544	605	XP_011440150.1	PREDICTED: EF-hand calcium-binding domain-containing protein 6-like isoform X3	[Crassostrea gigas]
F_Cluster03545	251	XP_009060090.1	hypothetical protein LOTGIDRAFT_106792	[Lottia gigantea]
F_Cluster03547	1054	XP_011425352.1	PREDICTED: CLIP-associating protein 1-like isoform X23	[Crassostrea gigas]
F_Cluster03550	582	XP_009051371.1	hypothetical protein LOTGIDRAFT_152594	[Lottia gigantea]
F_Cluster03551	684	XP_009051030.1	hypothetical protein LOTGIDRAFT_231402	[Lottia gigantea]
F_Cluster03552	425	XP_009066172.1	hypothetical protein LOTGIDRAFT_236803	[Lottia gigantea]
F_Cluster03554	316	XP_009061140.1	hypothetical protein LOTGIDRAFT_219490	[Lottia gigantea]
F_Cluster03557	285	WP_053335183.1	hypothetical protein	[Thermoanaerobaculum aquaticum]
F_Cluster03558	502	XP_009046287.1	hypothetical protein LOTGIDRAFT_156763	[Lottia gigantea]
F_Cluster03559	684	XP_009046047.1	hypothetical protein LOTGIDRAFT_237776	[Lottia gigantea]
F_Cluster03562	721	XP_011412045.1	PREDICTED: uncharacterized protein LOC105317182 isoform X2	[Crassostrea gigas]
F_Cluster03563	239	XP_011447647.1	PREDICTED: serine/arginine-rich splicing factor 6-like isoform X1	[Crassostrea gigas]
F_Cluster03564	297	XP_009056979.1	hypothetical protein LOTGIDRAFT_233175	[Lottia gigantea]
F_Cluster03567	222	XP_009060123.1	hypothetical protein LOTGIDRAFT_229007	[Lottia gigantea]
F_Cluster03568	292	XP_014388479.1	PREDICTED: dynein heavy chain-like	[Myotis brandtii]
F_Cluster03573	604	XP_013074839.1	PREDICTED: uncharacterized protein LOC106061303	[Biomphalaria glabrata]
F_Cluster03578	161	AFV33504.1	ankyrin domain protein, partial	[Wolbachia endosymbiont of Drosophila simulans]
F_Cluster03579	509	XP_009054854.1	hypothetical protein LOTGIDRAFT_232384	[Lottia gigantea]
F_Cluster03583	402	XP_009059239.1	hypothetical protein LOTGIDRAFT_124007	[Lottia gigantea]
F_Cluster03584	593	XP_013067499.1	PREDICTED: filamin-A-like isoform X3	[Biomphalaria glabrata]
F_Cluster03587	210	XP_009052927.1	hypothetical protein LOTGIDRAFT_143977	[Lottia gigantea]
F_Cluster03588	742	XP_011448575.1	PREDICTED: EF-hand domain-containing family member C2-like	[Crassostrea gigas]
F_Cluster03589	229	XP_009048162.1	hypothetical protein LOTGIDRAFT_238330	[Lottia gigantea]
F_Cluster03590	554	XP_009051870.1	hypothetical protein LOTGIDRAFT_159285	[Lottia gigantea]
F_Cluster03591	332	XP_009059237.1	hypothetical protein LOTGIDRAFT_192316	[Lottia gigantea]
F_Cluster03592	347	XP_001637762.1	predicted protein	[Nematostella vectensis]
F_Cluster03593	616	XP_011439390.1	PREDICTED: actin-related protein 8-like	[Crassostrea gigas]
F_Cluster03594	428	EKC38225.1	Toll-like receptor 6	[Crassostrea gigas]
F_Cluster03597	356	XP_013069436.1	PREDICTED: WD repeat-containing and planar cell polarity effector protein fritz homolog	[Biomphalaria glabrata]
F_Cluster03602	500	XP_012935279.1	PREDICTED: uncharacterized protein LOC101860484	[Aplysia californica]
F_Cluster03603	523	XP_014768246.1	PREDICTED: deleted in malignant brain tumors 1 protein-like	[Octopus bimaculoides]
F_Cluster03606	258	EKC18745.1	hypothetical protein CGI_10011127	[Crassostrea gigas]
F_Cluster03608	550	XP_012938347.1	PREDICTED: trafficking protein particle complex subunit 12-like isoform X2	[Aplysia californica]
F_Cluster03611	647	XP_009057905.1	hypothetical protein LOTGIDRAFT_209569	[Lottia gigantea]
F_Cluster03613	553	XP_013398158.1	PREDICTED: receptor-type tyrosine-protein phosphatase alpha-like	[Lingula anatina]
F_Cluster03615	347	XP_013066314.1	PREDICTED: uncharacterized protein LOC106054816 isoform X2	[Biomphalaria glabrata]
F_Cluster03616	211	XP_002741509.1	PREDICTED: methylosome subunit pICln-like	[Saccoglossus kowalevskii]
F_Cluster03617	455	XP_009057232.1	hypothetical protein LOTGIDRAFT_82870, partial	[Lottia gigantea]
F_Cluster03619	486	XP_012940602.1	PREDICTED: chorion peroxidase-like	[Aplysia californica]
F_Cluster03627	144	ABO26697.1	serine/threonine-protein kinase Pim-3	[Haliotis discus discus]
F_Cluster03630	368	XP_013383190.1	PREDICTED: histone RNA hairpin-binding protein-like	[Lingula anatina]
F_Cluster03631	321	XP_014041355.1	PREDICTED: S-antigen protein-like	[Salmo salar]
F_Cluster03633	582	XP_005112153.1	PREDICTED: nucleoporin p54-like isoform X2	[Aplysia californica]
F_Cluster03636	164	XP_013393047.1	PREDICTED: protein winged eye-like isoform X2	[Lingula anatina]
F_Cluster03637	496	XP_009064301.1	hypothetical protein LOTGIDRAFT_131165	[Lottia gigantea]
F_Cluster03638	233	XP_014778914.1	PREDICTED: ribonuclease H1-like	[Octopus bimaculoides]
F_Cluster03641	1062	XP_011436240.1	PREDICTED: TELO2-interacting protein 1 homolog	[Crassostrea gigas]
F_Cluster03642	438	XP_005091135.1	PREDICTED: ornithine aminotransferase, mitochondrial-like	[Aplysia californica]
F_Cluster03643	444	XP_011442384.1	PREDICTED: putative RNA-binding protein Luc7-like 2 isoform X1	[Crassostrea gigas]
F_Cluster03644	190	XP_009047067.1	hypothetical protein LOTGIDRAFT_224981	[Lottia gigantea]
F_Cluster03646	932	XP_005088928.1	PREDICTED: cilia- and flagella-associated protein 69-like isoform X3	[Aplysia californica]
F_Cluster03649	332	XP_014768739.1	PREDICTED: FAST kinase domain-containing protein 3-like	[Octopus bimaculoides]
F_Cluster03650	687	XP_011448237.1	PREDICTED: 7SK snRNA methylphosphate capping enzyme-like	[Crassostrea gigas]
F_Cluster03651	174	XP_009051549.1	hypothetical protein LOTGIDRAFT_103711, partial	[Lottia gigantea]
F_Cluster03653	672	XP_011433656.1	PREDICTED: extracellular sulfatase Sulf-1-like	[Crassostrea gigas]
F_Cluster03657	220	XP_013387706.1	PREDICTED: uncharacterized protein LOC106156822	[Lingula anatina]
F_Cluster03664	480	XP_011452311.1	PREDICTED: interferon-induced protein 44-like	[Crassostrea gigas]
F_Cluster03669	272	XP_011443193.1	PREDICTED: IQ motif and SEC7 domain-containing protein 1-like	[Crassostrea gigas]
F_Cluster03670	184	XP_006813392.1	PREDICTED: uncharacterized protein LOC102810040	[Saccoglossus kowalevskii]
F_Cluster03671	135	XP_009046640.1	hypothetical protein LOTGIDRAFT_180174	[Lottia gigantea]
F_Cluster03674	221	CBH32885.1	alpha 1 type IV collagen	[Haliotis tuberculata]
F_Cluster03675	589	XP_005089832.1	PREDICTED: vacuolar protein sorting-associated protein 51 homolog	[Aplysia californica]
F_Cluster03681	524	XP_009053544.1	hypothetical protein LOTGIDRAFT_231915	[Lottia gigantea]
F_Cluster03683	208	XP_005092338.1	PREDICTED: golgin subfamily A member 4-like isoform X2	[Aplysia californica]
F_Cluster03686	596	XP_005097496.2	PREDICTED: tyrosine-protein phosphatase 10D-like	[Aplysia californica]
F_Cluster03688	1039	XP_009044553.1	hypothetical protein LOTGIDRAFT_230079	[Lottia gigantea]
F_Cluster03691	442	XP_012941300.1	PREDICTED: LOW QUALITY PROTEIN: myosin heavy chain, striated muscle	[Aplysia californica]
F_Cluster03692	135	XP_006813392.1	PREDICTED: uncharacterized protein LOC102810040	[Saccoglossus kowalevskii]
F_Cluster03695	793	XP_009053877.1	hypothetical protein LOTGIDRAFT_188648	[Lottia gigantea]
F_Cluster03697	415	XP_009048033.1	hypothetical protein LOTGIDRAFT_230682	[Lottia gigantea]
F_Cluster03698	384	XP_005109735.2	PREDICTED: uncharacterized protein LOC101848325	[Aplysia californica]
F_Cluster03700	930	XP_011454679.1	PREDICTED: coiled-coil domain-containing protein 40-like	[Crassostrea gigas]
F_Cluster03701	198	XP_005094067.1	PREDICTED: peroxisomal membrane protein 11B-like	[Aplysia californica]
F_Cluster03702	409	XP_011449958.1	PREDICTED: uncharacterized protein LOC105344074	[Crassostrea gigas]
F_Cluster03704	717	XP_009057404.1	hypothetical protein LOTGIDRAFT_175751	[Lottia gigantea]
F_Cluster03706	471	XP_009056909.1	hypothetical protein LOTGIDRAFT_121003, partial	[Lottia gigantea]
F_Cluster03710	418	XP_002608924.1	hypothetical protein BRAFLDRAFT_85511	[Branchiostoma floridae]
F_Cluster03713	555	XP_011448471.1	PREDICTED: REST corepressor 3-like isoform X5	[Crassostrea gigas]
F_Cluster03714	406	XP_011428711.1	PREDICTED: uncharacterized protein LOC105329218	[Crassostrea gigas]
F_Cluster03715	467	XP_011448853.1	PREDICTED: uncharacterized protein LOC105343255	[Crassostrea gigas]
F_Cluster03717	580	XP_011417684.1	PREDICTED: inter-alpha-trypsin inhibitor heavy chain H4-like	[Crassostrea gigas]
F_Cluster03718	421	XP_005098326.1	PREDICTED: lanC-like protein 2	[Aplysia californica]
F_Cluster03719	601	XP_009051954.1	hypothetical protein LOTGIDRAFT_159383	[Lottia gigantea]
F_Cluster03721	563	XP_013416970.1	PREDICTED: polynucleotide 5&apos;-hydroxyl-kinase NOL9-like	[Lingula anatina]
F_Cluster03731	678	XP_013071927.1	PREDICTED: TBC1 domain family member 25-like	[Biomphalaria glabrata]
F_Cluster03741	560	XP_013077492.1	PREDICTED: microtubule-associated protein futsch-like	[Biomphalaria glabrata]
F_Cluster03742	368	XP_011450992.1	PREDICTED: store-operated calcium entry-associated regulatory factor-like isoform X2	[Crassostrea gigas]
F_Cluster03744	529	XP_013387260.1	PREDICTED: cytochrome P450 4C1-like	[Lingula anatina]
F_Cluster03745	326	XP_009065848.1	hypothetical protein LOTGIDRAFT_133495, partial	[Lottia gigantea]
[truncated: 6,275 more rows]

## Sheet: S4
Name	CDS Length	AC	Description	Species
M_Cluster00000	431	XP_011445263.1	PREDICTED: LOW QUALITY PROTEIN: uncharacterized protein LOC105340758	[Crassostrea gigas]
M_Cluster00001	203	XP_009059397.1	hypothetical protein LOTGIDRAFT_234041	[Lottia gigantea]
M_Cluster00002	181	XP_005112375.2	PREDICTED: bactericidal permeability-increasing protein-like	[Aplysia californica]
M_Cluster00003	584	XP_012943532.1	PREDICTED: collagen alpha-6(VI) chain-like	[Aplysia californica]
M_Cluster00004	858	XP_009051879.1	hypothetical protein LOTGIDRAFT_214098	[Lottia gigantea]
M_Cluster00005	522	XP_013401006.1	PREDICTED: nucleolar protein 58-like	[Lingula anatina]
M_Cluster00007	454	XP_011435929.1	PREDICTED: H/ACA ribonucleoprotein complex subunit 4-like	[Crassostrea gigas]
M_Cluster00008	211	XP_011429238.1	PREDICTED: rho GDP-dissociation inhibitor 1-like isoform X2	[Crassostrea gigas]
M_Cluster00009	806	XP_009054208.1	hypothetical protein LOTGIDRAFT_188829	[Lottia gigantea]
M_Cluster00011	572	KOF64097.1	hypothetical protein OCBIM_22017780mg	[Octopus bimaculoides]
M_Cluster00012	271	XP_013396603.1	PREDICTED: uncharacterized protein LOC106163538 isoform X5	[Lingula anatina]
M_Cluster00013	312	XP_009054581.1	hypothetical protein LOTGIDRAFT_189089	[Lottia gigantea]
M_Cluster00015	526	XP_009061451.1	hypothetical protein LOTGIDRAFT_193984, partial	[Lottia gigantea]
M_Cluster00016	1083	KTG03037.1	hypothetical protein cypCar_00021969, partial	[Cyprinus carpio]
M_Cluster00017	1195	XP_005460510.1	PREDICTED: cubilin	[Oreochromis niloticus]
M_Cluster00032	571	XP_005098149.1	PREDICTED: eukaryotic peptide chain release factor GTP-binding subunit ERF3A-like isoform X1	[Aplysia californica]
M_Cluster00034	719	EKC24148.1	Collagen alpha-4(VI) chain	[Crassostrea gigas]
M_Cluster00037	929	XP_013418240.1	PREDICTED: nibrin-like	[Lingula anatina]
M_Cluster00039	377	XP_011441704.1	PREDICTED: peflin-like	[Crassostrea gigas]
M_Cluster00040	198	XP_013380043.1	PREDICTED: steroid 17-alpha-hydroxylase/17,20 lyase-like	[Lingula anatina]
M_Cluster00041	427	XP_009045387.1	hypothetical protein LOTGIDRAFT_230213	[Lottia gigantea]
M_Cluster00043	395	XP_012946844.1	PREDICTED: tripartite motif-containing protein 3-like	[Aplysia californica]
M_Cluster00044	128	XP_013088520.1	PREDICTED: serine/arginine-rich splicing factor 1-like isoform X2	[Biomphalaria glabrata]
M_Cluster00045	275	XP_013792893.1	PREDICTED: ETS homologous factor-like	[Limulus polyphemus]
M_Cluster00049	742	XP_011448575.1	PREDICTED: EF-hand domain-containing family member C2-like	[Crassostrea gigas]
M_Cluster00050	307	XP_013067336.1	PREDICTED: adenylyl cyclase-associated protein 2-like	[Biomphalaria glabrata]
M_Cluster00051	431	BAF63637.1	glucose-regulated protein 94	[Crassostrea gigas]
M_Cluster00052	496	XP_009059657.1	hypothetical protein LOTGIDRAFT_192810	[Lottia gigantea]
M_Cluster00053	438	XP_012946050.1	PREDICTED: dual oxidase maturation factor 1-like	[Aplysia californica]
M_Cluster00059	519	XP_009048963.1	hypothetical protein LOTGIDRAFT_200884	[Lottia gigantea]
M_Cluster00062	1412	XP_011425283.1	PREDICTED: mucin-5AC-like	[Crassostrea gigas]
M_Cluster00063	813	XP_013066181.1	PREDICTED: ubiquitin carboxyl-terminal hydrolase 7-like	[Biomphalaria glabrata]
M_Cluster00064	794	XP_005094000.2	PREDICTED: electrogenic sodium bicarbonate cotransporter 1-like	[Aplysia californica]
M_Cluster00066	880	XP_013411289.1	PREDICTED: uncharacterized protein LOC106174328 isoform X4	[Lingula anatina]
M_Cluster00068	371	XP_013067498.1	PREDICTED: filamin-C-like isoform X2	[Biomphalaria glabrata]
M_Cluster00071	319	XP_011442157.1	PREDICTED: zinc finger RNA-binding protein-like isoform X2	[Crassostrea gigas]
M_Cluster00072	349	XP_009047336.1	hypothetical protein LOTGIDRAFT_185986	[Lottia gigantea]
M_Cluster00073	1275	XP_009046459.1	hypothetical protein LOTGIDRAFT_230443	[Lottia gigantea]
M_Cluster00074	545	XP_009056800.1	hypothetical protein LOTGIDRAFT_233091	[Lottia gigantea]
M_Cluster00075	578	XP_013069209.1	PREDICTED: alpha-actinin, sarcomeric-like isoform X2	[Biomphalaria glabrata]
M_Cluster00076	635	XP_009058110.1	hypothetical protein LOTGIDRAFT_209765	[Lottia gigantea]
M_Cluster00077	512	XP_009064332.1	hypothetical protein LOTGIDRAFT_235996	[Lottia gigantea]
M_Cluster00078	362	XP_005089888.2	PREDICTED: limbic system-associated membrane protein-like	[Aplysia californica]
M_Cluster00080	1047	XP_009049929.1	hypothetical protein LOTGIDRAFT_113559	[Lottia gigantea]
M_Cluster00081	1270	XP_009055429.1	hypothetical protein LOTGIDRAFT_228571	[Lottia gigantea]
M_Cluster00082	1249	XP_011429983.1	PREDICTED: TPR and ankyrin repeat-containing protein 1-like	[Crassostrea gigas]
M_Cluster00084	732	XP_009063659.1	hypothetical protein LOTGIDRAFT_177525	[Lottia gigantea]
M_Cluster00085	240	XP_009043884.1	hypothetical protein LOTGIDRAFT_208362	[Lottia gigantea]
M_Cluster00086	405	XP_013084505.1	PREDICTED: allene oxide synthase-lipoxygenase protein-like	[Biomphalaria glabrata]
M_Cluster00088	663	XP_005091488.1	PREDICTED: UDP-N-acetylglucosamine--peptide N-acetylglucosaminyltransferase 110 kDa subunit-like isoform X2	[Aplysia californica]
M_Cluster00089	176	XP_009045948.1	hypothetical protein LOTGIDRAFT_171507	[Lottia gigantea]
M_Cluster00090	532	XP_009062615.1	hypothetical protein LOTGIDRAFT_235257	[Lottia gigantea]
M_Cluster00093	619	XP_011442329.1	PREDICTED: proprotein convertase subtilisin/kexin type 5-like isoform X1	[Crassostrea gigas]
M_Cluster00094	306	AFA34431.1	G protein B subunit	[Ostrea edulis]
M_Cluster00097	557	XP_011456474.1	PREDICTED: uncharacterized protein LOC105348641	[Crassostrea gigas]
M_Cluster00098	904	XP_009058806.1	hypothetical protein LOTGIDRAFT_233769	[Lottia gigantea]
M_Cluster00100	1159	XP_012942139.1	PREDICTED: apolipophorins-like	[Aplysia californica]
M_Cluster00101	533	XP_013399962.1	PREDICTED: baculoviral IAP repeat-containing protein 7-like	[Lingula anatina]
M_Cluster00102	768	EKC18161.1	Coiled-coil domain-containing protein 52	[Crassostrea gigas]
M_Cluster00103	770	XP_009056929.1	hypothetical protein LOTGIDRAFT_121112, partial	[Lottia gigantea]
M_Cluster00104	644	EKC28185.1	Tripartite motif-containing protein 2	[Crassostrea gigas]
M_Cluster00105	747	XP_005106268.2	PREDICTED: sulfate transporter-like	[Aplysia californica]
M_Cluster00106	363	XP_009061615.1	hypothetical protein LOTGIDRAFT_194163	[Lottia gigantea]
M_Cluster00107	702	XP_005090387.1	PREDICTED: mitogen-activated protein kinase 7-like	[Aplysia californica]
M_Cluster00108	345	XP_011425424.1	PREDICTED: protein FAM184A-like isoform X5	[Crassostrea gigas]
M_Cluster00109	773	XP_012937090.1	PREDICTED: receptor-type tyrosine-protein phosphatase T-like	[Aplysia californica]
M_Cluster00110	936	XP_009062309.1	hypothetical protein LOTGIDRAFT_194456	[Lottia gigantea]
M_Cluster00111	475	XP_009054236.1	hypothetical protein LOTGIDRAFT_160797	[Lottia gigantea]
M_Cluster00112	656	XP_009051606.1	hypothetical protein LOTGIDRAFT_203052	[Lottia gigantea]
M_Cluster00113	995	XP_011445297.1	PREDICTED: cytosolic phospholipase A2-like isoform X3	[Crassostrea gigas]
M_Cluster00114	294	EKC36246.1	WD repeat-containing protein 91	[Crassostrea gigas]
M_Cluster00115	432	AGE97172.1	hypoxia inducible factor-1alpha	[Haliotis diversicolor]
M_Cluster00118	904	XP_009054106.1	hypothetical protein LOTGIDRAFT_202396	[Lottia gigantea]
M_Cluster00119	1313	XP_012945015.1	PREDICTED: uncharacterized protein LOC101850683	[Aplysia californica]
M_Cluster00120	663	XP_012943608.1	PREDICTED: contactin-1-like	[Aplysia californica]
M_Cluster00122	741	XP_013079692.1	PREDICTED: hemicentin-1-like	[Biomphalaria glabrata]
M_Cluster00123	800	XP_009061797.1	hypothetical protein LOTGIDRAFT_235056	[Lottia gigantea]
M_Cluster00124	758	XP_013380558.1	PREDICTED: cubilin-like	[Lingula anatina]
M_Cluster00125	745	XP_012942939.1	PREDICTED: kyphoscoliosis peptidase-like	[Aplysia californica]
M_Cluster00127	554	XP_012940470.1	PREDICTED: 5&apos;-AMP-activated protein kinase subunit gamma-1-like isoform X2	[Aplysia californica]
M_Cluster00129	1115	XP_009066786.1	hypothetical protein LOTGIDRAFT_236952	[Lottia gigantea]
M_Cluster00130	767	XP_009056051.1	hypothetical protein LOTGIDRAFT_189988	[Lottia gigantea]
M_Cluster00131	984	XP_009051889.1	hypothetical protein LOTGIDRAFT_214111	[Lottia gigantea]
M_Cluster00132	916	XP_009049948.1	hypothetical protein LOTGIDRAFT_231082	[Lottia gigantea]
M_Cluster00133	795	XP_007485146.1	PREDICTED: LOW QUALITY PROTEIN: cadherin EGF LAG seven-pass G-type receptor 2	[Monodelphis domestica]
M_Cluster00134	311	XP_009060650.1	hypothetical protein LOTGIDRAFT_234471	[Lottia gigantea]
M_Cluster00135	433	AHK60398.1	myeloid differentiation factor 88	[Haliotis diversicolor]
M_Cluster00136	417	AKS25341.1	transferrin-like protein	[Haliotis discus discus]
M_Cluster00137	262	XP_014002668.1	PREDICTED: tensin-2-like isoform X1	[Salmo salar]
M_Cluster00138	251	XP_001628900.1	predicted protein	[Nematostella vectensis]
M_Cluster00139	1152	XP_009056557.1	hypothetical protein LOTGIDRAFT_162349	[Lottia gigantea]
M_Cluster00141	887	XP_013378770.1	PREDICTED: importin-9-like isoform X2	[Lingula anatina]
M_Cluster00143	395	XP_011445093.1	PREDICTED: actin-related protein 2	[Crassostrea gigas]
M_Cluster00144	543	ABU89803.1	nuclear receptor subfamily 1 DEF	[Mytilus galloprovincialis]
M_Cluster00145	812	XP_011432596.1	PREDICTED: rootletin-like isoform X8	[Crassostrea gigas]
M_Cluster00146	1078	XP_009045585.1	hypothetical protein LOTGIDRAFT_136856, partial	[Lottia gigantea]
M_Cluster00147	391	XP_009045291.1	hypothetical protein LOTGIDRAFT_230124	[Lottia gigantea]
M_Cluster00148	479	XP_011445029.1	PREDICTED: dihydropyrimidinase-like isoform X6	[Crassostrea gigas]
M_Cluster00149	758	XP_012937446.1	PREDICTED: exocyst complex component 3-like	[Aplysia californica]
M_Cluster00150	318	XP_011433350.1	PREDICTED: alpha-L-fucosidase-like isoform X2	[Crassostrea gigas]
M_Cluster00151	545	XP_005095778.2	PREDICTED: allene oxide synthase-lipoxygenase protein-like	[Aplysia californica]
M_Cluster00152	788	XP_012946471.1	PREDICTED: NAD(P) transhydrogenase, mitochondrial-like	[Aplysia californica]
M_Cluster00153	275	XP_012936388.1	PREDICTED: serine/arginine repetitive matrix protein 2-like	[Aplysia californica]
M_Cluster00155	335	XP_011435429.1	PREDICTED: hepatocyte growth factor-regulated tyrosine kinase substrate-like isoform X2	[Crassostrea gigas]
M_Cluster00156	222	XP_005095831.1	PREDICTED: uncharacterized protein LOC101854317	[Aplysia californica]
M_Cluster00158	280	EKC30858.1	hypothetical protein CGI_10028535	[Crassostrea gigas]
M_Cluster00160	204	XP_011448456.1	PREDICTED: uncharacterized protein LOC105343008	[Crassostrea gigas]
M_Cluster00161	415	XP_013083373.1	PREDICTED: actin-interacting protein 1-like	[Biomphalaria glabrata]
M_Cluster00162	507	XP_012938264.1	PREDICTED: putative adenosylhomocysteinase 3	[Aplysia californica]
M_Cluster00163	441	XP_009046672.1	hypothetical protein LOTGIDRAFT_171851	[Lottia gigantea]
M_Cluster00164	313	XP_009044507.1	hypothetical protein LOTGIDRAFT_230044	[Lottia gigantea]
M_Cluster00165	298	XP_005103577.2	PREDICTED: probable E3 ubiquitin-protein ligase MARCH10	[Aplysia californica]
M_Cluster00166	630	XP_014790922.1	PREDICTED: SWI/SNF-related matrix-associated actin-dependent regulator of chromatin subfamily A member 5-like isoform X6	[Octopus bimaculoides]
M_Cluster00167	522	XP_009063014.1	hypothetical protein LOTGIDRAFT_167285	[Lottia gigantea]
M_Cluster00168	1010	XP_005410215.1	PREDICTED: cadherin EGF LAG seven-pass G-type receptor 3 isoform X1	[Chinchilla lanigera]
M_Cluster00169	438	CBV37021.3	nitric oxide synthase	[Stramonita haemastoma]
M_Cluster00170	208	XP_009060659.1	hypothetical protein LOTGIDRAFT_165394	[Lottia gigantea]
M_Cluster00173	436	XP_009045278.1	hypothetical protein LOTGIDRAFT_110000	[Lottia gigantea]
M_Cluster00174	655	XP_013386053.1	PREDICTED: polymerase delta-interacting protein 3-like	[Lingula anatina]
M_Cluster00175	619	XP_012566385.1	PREDICTED: serine/threonine-protein phosphatase 6 regulatory ankyrin repeat subunit B-like isoform X2	[Hydra vulgaris]
M_Cluster00176	391	XP_011432153.1	PREDICTED: RNA-binding protein 39-like isoform X2	[Crassostrea gigas]
M_Cluster00177	559	XP_009064657.1	hypothetical protein LOTGIDRAFT_168531	[Lottia gigantea]
M_Cluster00180	404	XP_013403484.1	PREDICTED: raftlin-like	[Lingula anatina]
M_Cluster00181	615	XP_009050447.1	hypothetical protein LOTGIDRAFT_213601	[Lottia gigantea]
M_Cluster00182	881	XP_011442329.1	PREDICTED: proprotein convertase subtilisin/kexin type 5-like isoform X1	[Crassostrea gigas]
M_Cluster00183	360	XP_013079020.1	PREDICTED: arf-GAP domain and FG repeat-containing protein 1-like isoform X2	[Biomphalaria glabrata]
M_Cluster00184	185	XP_009057453.1	hypothetical protein LOTGIDRAFT_121721, partial	[Lottia gigantea]
M_Cluster00185	908	XP_012939325.1	PREDICTED: filamin-A-like isoform X2	[Aplysia californica]
M_Cluster00186	250	XP_013060789.1	PREDICTED: TGF-beta receptor type-1-like	[Biomphalaria glabrata]
M_Cluster00187	233	XP_014788958.1	PREDICTED: transmembrane 9 superfamily member 3-like	[Octopus bimaculoides]
M_Cluster00189	1133	XP_013078660.1	PREDICTED: LOW QUALITY PROTEIN: sterol regulatory element-binding protein 1-like	[Biomphalaria glabrata]
M_Cluster00190	506	XP_011444884.1	PREDICTED: zinc finger and BTB domain-containing protein 5-like isoform X2	[Crassostrea gigas]
M_Cluster00191	579	XP_009048560.1	hypothetical protein LOTGIDRAFT_238523	[Lottia gigantea]
M_Cluster00192	345	XP_009046322.1	hypothetical protein LOTGIDRAFT_156802	[Lottia gigantea]
M_Cluster00193	304	XP_013968682.1	PREDICTED: skin secretory protein xP2-like, partial	[Canis lupus familiaris]
M_Cluster00194	974	XP_012815544.1	PREDICTED: mucin-5B-like	[Xenopus tropicalis]
M_Cluster00195	669	XP_012939579.1	PREDICTED: uncharacterized protein LOC101851049	[Aplysia californica]
M_Cluster00196	413	XP_013090252.1	PREDICTED: lysine-specific demethylase 3A-like isoform X3	[Biomphalaria glabrata]
M_Cluster00197	1012	XP_012945931.1	PREDICTED: 2-oxoglutarate dehydrogenase, mitochondrial-like	[Aplysia californica]
M_Cluster00199	289	XP_011413857.1	PREDICTED: ankyrin repeat domain-containing protein 29-like	[Crassostrea gigas]
M_Cluster00200	366	XP_009067038.1	hypothetical protein LOTGIDRAFT_237071	[Lottia gigantea]
M_Cluster00202	1152	CEJ90298.1	hypothetical protein VHEMI06090	[Torrubiella hemipterigena]
M_Cluster00203	491	XP_014447586.1	PREDICTED: small proline-rich protein 3	[Tupaia chinensis]
M_Cluster00204	1259	XP_009047393.1	hypothetical protein LOTGIDRAFT_172278	[Lottia gigantea]
M_Cluster00205	1216	XP_011420628.1	PREDICTED: ankyrin repeat domain-containing protein 17-like isoform X6	[Crassostrea gigas]
M_Cluster00206	518	XP_009055569.1	hypothetical protein LOTGIDRAFT_209470, partial	[Lottia gigantea]
M_Cluster00207	645	XP_009055490.1	hypothetical protein LOTGIDRAFT_209410	[Lottia gigantea]
M_Cluster00208	864	XP_011437821.1	PREDICTED: bromodomain-containing protein 3-like isoform X1	[Crassostrea gigas]
M_Cluster00209	367	XP_012943608.1	PREDICTED: contactin-1-like	[Aplysia californica]
M_Cluster00210	944	XP_011412045.1	PREDICTED: uncharacterized protein LOC105317182 isoform X2	[Crassostrea gigas]
M_Cluster00211	457	XP_011439007.1	PREDICTED: GTPase IMAP family member 7-like	[Crassostrea gigas]
M_Cluster00212	594	XP_009046181.1	hypothetical protein LOTGIDRAFT_237832	[Lottia gigantea]
M_Cluster00213	1271	XP_009055270.1	hypothetical protein LOTGIDRAFT_74717, partial	[Lottia gigantea]
M_Cluster00214	828	EKC42097.1	Cathepsin F	[Crassostrea gigas]
M_Cluster00215	953	XP_009048269.1	hypothetical protein LOTGIDRAFT_225521	[Lottia gigantea]
M_Cluster00216	972	XP_011445073.1	PREDICTED: apoptosis-stimulating of p53 protein 2-like	[Crassostrea gigas]
M_Cluster00218	549	XP_012938444.1	PREDICTED: transmembrane 9 superfamily member 2-like	[Aplysia californica]
M_Cluster00219	410	XP_009054003.1	hypothetical protein LOTGIDRAFT_116980	[Lottia gigantea]
M_Cluster00220	204	XP_009047548.1	hypothetical protein LOTGIDRAFT_172421	[Lottia gigantea]
M_Cluster00221	328	XP_009047075.1	hypothetical protein LOTGIDRAFT_138772	[Lottia gigantea]
M_Cluster00222	666	XP_009057822.1	hypothetical protein LOTGIDRAFT_182444	[Lottia gigantea]
M_Cluster00226	922	XP_009052333.1	hypothetical protein LOTGIDRAFT_115468	[Lottia gigantea]
M_Cluster00228	736	XP_009067353.1	hypothetical protein LOTGIDRAFT_237218	[Lottia gigantea]
M_Cluster00229	241	XP_009046805.1	hypothetical protein LOTGIDRAFT_138283	[Lottia gigantea]
M_Cluster00230	805	XP_012938846.1	PREDICTED: uncharacterized protein LOC101849292 isoform X2	[Aplysia californica]
M_Cluster00231	506	XP_005108780.1	PREDICTED: four-jointed box protein 1-like	[Aplysia californica]
M_Cluster00232	824	XP_009054905.1	hypothetical protein LOTGIDRAFT_227399	[Lottia gigantea]
M_Cluster00234	505	XP_011450346.1	PREDICTED: CD109 antigen-like	[Crassostrea gigas]
M_Cluster00235	283	WP_046504936.1	hypothetical protein	[Paenibacillus riograndensis]
M_Cluster00236	565	EKC19117.1	Poly	[ADP-ribose]
M_Cluster00239	212	XP_011448759.1	PREDICTED: ras-related protein Rab-21-like	[Crassostrea gigas]
M_Cluster00240	149	XP_006821746.1	PREDICTED: uncharacterized protein C05D11.1-like	[Saccoglossus kowalevskii]
M_Cluster00241	462	XP_013402589.1	PREDICTED: RING finger protein 10-like	[Lingula anatina]
M_Cluster00242	932	XP_009043781.1	hypothetical protein LOTGIDRAFT_152053	[Lottia gigantea]
M_Cluster00245	505	XP_011447297.1	PREDICTED: uncharacterized protein LOC105342134	[Crassostrea gigas]
M_Cluster00246	467	XP_009947831.1	PREDICTED: roquin-2	[Leptosomus discolor]
M_Cluster00247	428	KOF84715.1	hypothetical protein OCBIM_22021532mg, partial	[Octopus bimaculoides]
M_Cluster00248	230	ELU14245.1	hypothetical protein CAPTEDRAFT_122385	[Capitella teleta]
M_Cluster00250	120	KOF65412.1	hypothetical protein OCBIM_220155544mg, partial	[Octopus bimaculoides]
M_Cluster00251	443	XP_014289688.1	PREDICTED: ankyrin repeat domain-containing protein 17	[Halyomorpha halys]
M_Cluster00252	865	XP_012938836.1	PREDICTED: patched domain-containing protein 3-like	[Aplysia californica]
M_Cluster00254	604	XP_011450746.1	PREDICTED: endothelin-converting enzyme 1-like	[Crassostrea gigas]
M_Cluster00257	661	XP_009062668.1	hypothetical protein LOTGIDRAFT_235294	[Lottia gigantea]
M_Cluster00259	237	XP_011454749.1	PREDICTED: aldehyde dehydrogenase family 8 member A1-like	[Crassostrea gigas]
M_Cluster00261	1030	XP_014289688.1	PREDICTED: ankyrin repeat domain-containing protein 17	[Halyomorpha halys]
M_Cluster00262	962	XP_005098448.1	PREDICTED: coiled-coil domain-containing protein 178-like	[Aplysia californica]
M_Cluster00263	880	XP_009064995.1	hypothetical protein LOTGIDRAFT_236342	[Lottia gigantea]
M_Cluster00264	776	XP_009059447.1	hypothetical protein LOTGIDRAFT_124155, partial	[Lottia gigantea]
M_Cluster00265	874	KOG00905.1	hypothetical protein OCBIM_22025741mg	[Octopus bimaculoides]
M_Cluster00266	287	XP_014769445.1	PREDICTED: uncharacterized protein LOC106868614	[Octopus bimaculoides]
M_Cluster00267	672	XP_009048916.1	hypothetical protein LOTGIDRAFT_140794	[Lottia gigantea]
M_Cluster00268	257	KOF69403.1	hypothetical protein OCBIM_22005069mg, partial	[Octopus bimaculoides]
M_Cluster00269	211	KXJ27867.1	Intraflagellar transport protein 22-like	[Exaiptasia pallida]
M_Cluster00270	317	XP_009058259.1	hypothetical protein LOTGIDRAFT_191474	[Lottia gigantea]
M_Cluster00273	661	XP_011450273.1	PREDICTED: cell adhesion molecule 4-like	[Crassostrea gigas]
M_Cluster00276	353	XP_009054624.1	hypothetical protein LOTGIDRAFT_227355	[Lottia gigantea]
M_Cluster00277	805	XP_013390022.1	PREDICTED: SPRY domain-containing protein 3-like isoform X2	[Lingula anatina]
M_Cluster00278	632	XP_011428808.1	PREDICTED: GTPase IMAP family member 4-like isoform X1	[Crassostrea gigas]
M_Cluster00279	883	XP_009055958.1	hypothetical protein LOTGIDRAFT_119445	[Lottia gigantea]
M_Cluster00281	161	XP_009056701.1	hypothetical protein LOTGIDRAFT_120413	[Lottia gigantea]
M_Cluster00282	413	XP_011427271.1	PREDICTED: F-box/WD repeat-containing protein 9-like isoform X3	[Crassostrea gigas]
M_Cluster00283	550	XP_014771889.1	PREDICTED: protein PRRC2C-like, partial	[Octopus bimaculoides]
M_Cluster00284	655	XP_009055630.1	hypothetical protein LOTGIDRAFT_104703, partial	[Lottia gigantea]
M_Cluster00285	448	XP_011429993.1	PREDICTED: putative aminopeptidase W07G4.4	[Crassostrea gigas]
M_Cluster00286	440	XP_009059469.1	hypothetical protein LOTGIDRAFT_204295	[Lottia gigantea]
M_Cluster00289	1157	XP_011426007.1	PREDICTED: condensin complex subunit 3-like	[Crassostrea gigas]
M_Cluster00290	374	XP_009053452.1	hypothetical protein LOTGIDRAFT_227187	[Lottia gigantea]
M_Cluster00291	515	XP_009051831.1	hypothetical protein LOTGIDRAFT_64009, partial	[Lottia gigantea]
M_Cluster00293	961	XP_011412045.1	PREDICTED: uncharacterized protein LOC105317182 isoform X2	[Crassostrea gigas]
M_Cluster00294	270	XP_009046010.1	hypothetical protein LOTGIDRAFT_171571	[Lottia gigantea]
M_Cluster00295	1190	XP_014782792.1	PREDICTED: synaptogenesis protein syg-2-like, partial	[Octopus bimaculoides]
M_Cluster00296	206	XP_009044235.1	hypothetical protein LOTGIDRAFT_181463	[Lottia gigantea]
M_Cluster00297	104	XP_011415213.1	PREDICTED: small integral membrane protein 14-like	[Crassostrea gigas]
M_Cluster00298	430	XP_009045037.1	hypothetical protein LOTGIDRAFT_223980	[Lottia gigantea]
M_Cluster00299	330	XP_014768246.1	PREDICTED: deleted in malignant brain tumors 1 protein-like	[Octopus bimaculoides]
M_Cluster00300	421	XP_009052874.1	hypothetical protein LOTGIDRAFT_115778	[Lottia gigantea]
M_Cluster00301	312	XP_011435376.1	PREDICTED: carbonic anhydrase 14-like isoform X1	[Crassostrea gigas]
M_Cluster00302	264	XP_009051802.1	hypothetical protein LOTGIDRAFT_182021	[Lottia gigantea]
M_Cluster00303	461	XP_314341.1	AGAP004850-PA	[Anopheles gambiae str. PEST]
M_Cluster00305	575	XP_012938639.1	PREDICTED: transmembrane protein 214-B-like	[Aplysia californica]
M_Cluster00306	888	XP_005097728.1	PREDICTED: dynein beta chain, ciliary-like	[Aplysia californica]
M_Cluster00307	169	XP_009055042.1	hypothetical protein LOTGIDRAFT_232455	[Lottia gigantea]
M_Cluster00308	325	ACJ12607.1	Fas ligand-like protein	[Haliotis discus discus]
M_Cluster00310	573	XP_011415240.1	PREDICTED: dual specificity tyrosine-phosphorylation-regulated kinase 2-like	[Crassostrea gigas]
M_Cluster00316	123	XP_009062878.1	hypothetical protein LOTGIDRAFT_195070	[Lottia gigantea]
M_Cluster00317	696	XP_009048924.1	hypothetical protein LOTGIDRAFT_200867	[Lottia gigantea]
M_Cluster00321	500	XP_011450033.1	PREDICTED: annexin A6-like	[Crassostrea gigas]
M_Cluster00322	581	XP_012944730.1	PREDICTED: SPARC-related modular calcium-binding protein 1-like isoform X1	[Aplysia californica]
M_Cluster00323	235	XP_009059454.1	hypothetical protein LOTGIDRAFT_178957	[Lottia gigantea]
M_Cluster00324	328	XP_011447560.1	PREDICTED: microphthalmia-associated transcription factor-like isoform X3	[Crassostrea gigas]
M_Cluster00325	961	XP_011428990.1	PREDICTED: ubiquitin carboxyl-terminal hydrolase 48-like	[Crassostrea gigas]
M_Cluster00328	554	XP_009045973.1	hypothetical protein LOTGIDRAFT_171529	[Lottia gigantea]
M_Cluster00329	466	XP_011435701.1	PREDICTED: alpha-L-fucosidase-like	[Crassostrea gigas]
M_Cluster00330	536	XP_014780533.1	PREDICTED: uncharacterized protein LOC106876484	[Octopus bimaculoides]
M_Cluster00331	239	XP_013385826.1	PREDICTED: carbohydrate-responsive element-binding protein-like, partial	[Lingula anatina]
M_Cluster00332	337	XP_012944047.1	PREDICTED: eukaryotic translation initiation factor 4 gamma 2-like	[Aplysia californica]
M_Cluster00333	557	XP_009050292.1	hypothetical protein LOTGIDRAFT_238948	[Lottia gigantea]
M_Cluster00341	532	XP_013095416.1	PREDICTED: low-density lipoprotein receptor-related protein 8-like	[Biomphalaria glabrata]
M_Cluster00343	542	ACX94847.1	heat shock protein 90	[Haliotis discus hannai]
M_Cluster00345	896	XP_013074668.1	PREDICTED: staphylococcal nuclease domain-containing protein 1-like	[Biomphalaria glabrata]
M_Cluster00346	268	XP_009053880.1	hypothetical protein LOTGIDRAFT_215012	[Lottia gigantea]
M_Cluster00347	442	XP_009066226.1	hypothetical protein LOTGIDRAFT_169673	[Lottia gigantea]
M_Cluster00348	598	XP_005100963.1	PREDICTED: circularly permutated Ras protein 1-like isoform X2	[Aplysia californica]
M_Cluster00349	280	KXJ09975.1	Ankyrin-1	[Exaiptasia pallida]
M_Cluster00350	659	XP_009057694.1	hypothetical protein LOTGIDRAFT_122204, partial	[Lottia gigantea]
M_Cluster00352	352	XP_009060451.1	hypothetical protein LOTGIDRAFT_234377	[Lottia gigantea]
M_Cluster00353	630	XP_011444713.1	PREDICTED: tyrosine-protein kinase Tec-like	[Crassostrea gigas]
M_Cluster00354	715	XP_009064321.1	hypothetical protein LOTGIDRAFT_235987	[Lottia gigantea]
M_Cluster00357	369	XP_011412793.1	PREDICTED: lariat debranching enzyme A-like	[Crassostrea gigas]
M_Cluster00358	466	XP_011449427.1	PREDICTED: probable serine carboxypeptidase CPVL isoform X2	[Crassostrea gigas]
M_Cluster00359	644	XP_005102608.1	PREDICTED: amiloride-sensitive amine oxidase	[copper-containing]
M_Cluster00360	179	XP_009060142.1	hypothetical protein LOTGIDRAFT_154180	[Lottia gigantea]
M_Cluster00364	743	XP_003963238.2	PREDICTED: probable E3 ubiquitin-protein ligase DTX3	[Takifugu rubripes]
M_Cluster00365	1097	XP_005091776.1	PREDICTED: cartilage oligomeric matrix protein-like	[Aplysia californica]
M_Cluster00366	347	XP_009048173.1	hypothetical protein LOTGIDRAFT_139843	[Lottia gigantea]
M_Cluster00368	265	KOF76898.1	hypothetical protein OCBIM_22032776mg	[Octopus bimaculoides]
M_Cluster00369	172	XP_013388401.1	PREDICTED: poly	[ADP-ribose]
M_Cluster00370	947	XP_009045080.1	hypothetical protein LOTGIDRAFT_224011	[Lottia gigantea]
M_Cluster00372	517	XP_011430167.1	PREDICTED: MDS1 and EVI1 complex locus protein EVI1-like isoform X4	[Crassostrea gigas]
M_Cluster00375	528	XP_009065198.1	hypothetical protein LOTGIDRAFT_211010	[Lottia gigantea]
M_Cluster00376	438	EKC25031.1	Protein polybromo-1	[Crassostrea gigas]
M_Cluster00377	687	XP_012937455.1	PREDICTED: exocyst complex component 1-like	[Aplysia californica]
M_Cluster00380	474	XP_009044636.1	hypothetical protein LOTGIDRAFT_237269	[Lottia gigantea]
M_Cluster00381	513	XP_011452487.1	PREDICTED: uncharacterized protein LOC105345858 isoform X2	[Crassostrea gigas]
M_Cluster00382	1148	XP_009054892.1	hypothetical protein LOTGIDRAFT_175429, partial	[Lottia gigantea]
M_Cluster00384	699	XP_013071165.1	PREDICTED: sodium/potassium-transporting ATPase subunit alpha-like	[Biomphalaria glabrata]
M_Cluster00385	740	XP_012943608.1	PREDICTED: contactin-1-like	[Aplysia californica]
M_Cluster00387	691	XP_013392997.1	PREDICTED: carboxy-terminal kinesin 2-like	[Lingula anatina]
M_Cluster00390	574	XP_008998032.1	PREDICTED: uncharacterized protein-like	[Callithrix jacchus]
M_Cluster00391	639	XP_005100963.1	PREDICTED: circularly permutated Ras protein 1-like isoform X2	[Aplysia californica]
M_Cluster00392	227	XP_014777908.1	PREDICTED: somatomedin-B and thrombospondin type-1 domain-containing protein-like	[Octopus bimaculoides]
M_Cluster00393	365	XP_013396753.1	PREDICTED: nucleoporin seh1-like isoform X1	[Lingula anatina]
M_Cluster00396	692	XP_012938750.1	PREDICTED: presequence protease, mitochondrial-like	[Aplysia californica]
M_Cluster00397	199	4HQD	A Chain A, Crystal Structure Of Engineered Protein. Northeast Structural Genomics Consortium Target Or265. &gt;gnl|BL_ORD_ID|2498159	A Chain A, Crystal Structure Of Engineered Protein. Northeast Structural Genomics Consortium Target Or265. &gt;gnl|BL_ORD_ID|2498159
M_Cluster00400	486	XP_009044092.1	hypothetical protein LOTGIDRAFT_152402	[Lottia gigantea]
M_Cluster00405	237	XP_005112957.1	PREDICTED: uncharacterized RNA-binding protein C365.04c-like	[Aplysia californica]
M_Cluster00406	115	XP_005113535.1	PREDICTED: medium-chain specific acyl-CoA dehydrogenase, mitochondrial-like, partial	[Aplysia californica]
M_Cluster00408	444	XP_009064831.1	hypothetical protein LOTGIDRAFT_132197	[Lottia gigantea]
M_Cluster00409	575	XP_009054854.1	hypothetical protein LOTGIDRAFT_232384	[Lottia gigantea]
M_Cluster00410	693	XP_011447041.1	PREDICTED: uncharacterized protein LOC105341969	[Crassostrea gigas]
M_Cluster00411	860	BAJ61596.1	paramyosin	[Haliotis discus discus]
M_Cluster00412	789	XP_013419428.1	PREDICTED: disintegrin and metalloproteinase domain-containing protein 10-like isoform X3	[Lingula anatina]
M_Cluster00414	1009	XP_009053675.1	hypothetical protein LOTGIDRAFT_231995	[Lottia gigantea]
M_Cluster00415	507	XP_009060650.1	hypothetical protein LOTGIDRAFT_234471	[Lottia gigantea]
M_Cluster00417	480	ELU15512.1	hypothetical protein CAPTEDRAFT_228636	[Capitella teleta]
M_Cluster00418	384	XP_009060915.1	hypothetical protein LOTGIDRAFT_204381	[Lottia gigantea]
M_Cluster00420	285	XP_009055418.1	hypothetical protein LOTGIDRAFT_153262	[Lottia gigantea]
M_Cluster00421	957	XP_009062188.1	hypothetical protein LOTGIDRAFT_183679	[Lottia gigantea]
M_Cluster00422	708	XP_013417617.1	PREDICTED: uncharacterized protein LOC106178813	[Lingula anatina]
M_Cluster00423	459	XP_009066241.1	hypothetical protein LOTGIDRAFT_223003	[Lottia gigantea]
M_Cluster00424	484	XP_005106718.2	PREDICTED: carbonic anhydrase 6-like	[Aplysia californica]
M_Cluster00425	458	XP_011444098.1	PREDICTED: tetratricopeptide repeat protein 18-like isoform X12	[Crassostrea gigas]
M_Cluster00426	401	XP_015208782.1	PREDICTED: transcription intermediary factor 1-alpha-like isoform X1	[Lepisosteus oculatus]
M_Cluster00427	320	XP_011448051.1	PREDICTED: delta-like protein A	[Crassostrea gigas]
M_Cluster00429	877	XP_013835685.1	PREDICTED: cubilin	[Sus scrofa]
M_Cluster00430	521	XP_009057121.1	hypothetical protein LOTGIDRAFT_121207	[Lottia gigantea]
M_Cluster00431	601	ELU11439.1	hypothetical protein CAPTEDRAFT_171233, partial	[Capitella teleta]
M_Cluster00432	195	ELU11381.1	hypothetical protein CAPTEDRAFT_35187, partial	[Capitella teleta]
M_Cluster00433	165	XP_013068069.1	PREDICTED: 6-phosphogluconate dehydrogenase, decarboxylating-like	[Biomphalaria glabrata]
M_Cluster00435	387	XP_009048525.1	hypothetical protein LOTGIDRAFT_173095	[Lottia gigantea]
M_Cluster00436	482	XP_011430623.1	PREDICTED: uncharacterized protein LOC105330561 isoform X3	[Crassostrea gigas]
M_Cluster00438	339	XP_009045152.1	hypothetical protein LOTGIDRAFT_237497	[Lottia gigantea]
M_Cluster00440	356	XP_009065848.1	hypothetical protein LOTGIDRAFT_133495, partial	[Lottia gigantea]
M_Cluster00441	472	XP_013067706.1	PREDICTED: neuronal acetylcholine receptor subunit beta-3-like	[Biomphalaria glabrata]
M_Cluster00443	163	XP_013772624.1	PREDICTED: ubiquitin-conjugating enzyme E2 L3-like	[Limulus polyphemus]
M_Cluster00444	761	XP_009055143.1	hypothetical protein LOTGIDRAFT_118711, partial	[Lottia gigantea]
M_Cluster00446	112	XP_716283.1	hypothetical protein CaO19.6446	[Candida albicans SC5314]
M_Cluster00447	561	XP_009048963.1	hypothetical protein LOTGIDRAFT_200884	[Lottia gigantea]
M_Cluster00449	424	XP_009060861.1	hypothetical protein LOTGIDRAFT_165579	[Lottia gigantea]
M_Cluster00450	381	XP_001626423.1	predicted protein	[Nematostella vectensis]
M_Cluster00451	622	XP_013069551.1	PREDICTED: exportin-1-like	[Biomphalaria glabrata]
M_Cluster00452	869	XP_011428101.1	PREDICTED: uncharacterized protein LOC105328789	[Crassostrea gigas]
M_Cluster00453	603	XP_005091567.1	PREDICTED: clathrin heavy chain 1-like isoform X2	[Aplysia californica]
M_Cluster00454	430	XP_009053276.1	hypothetical protein LOTGIDRAFT_214715	[Lottia gigantea]
M_Cluster00455	522	XP_011454867.1	PREDICTED: serine/threonine-protein kinase ICK-like	[Crassostrea gigas]
M_Cluster00457	592	XP_009054865.1	hypothetical protein LOTGIDRAFT_206444	[Lottia gigantea]
M_Cluster00458	291	EKC19503.1	Poly	[ADP-ribose]
M_Cluster00459	346	XP_009062821.1	hypothetical protein LOTGIDRAFT_235377	[Lottia gigantea]
M_Cluster00461	303	XP_009059396.1	hypothetical protein LOTGIDRAFT_164618	[Lottia gigantea]
M_Cluster00463	508	XP_009065964.1	hypothetical protein LOTGIDRAFT_236678	[Lottia gigantea]
M_Cluster00469	397	XP_009055429.1	hypothetical protein LOTGIDRAFT_228571	[Lottia gigantea]
M_Cluster00471	135	XP_009054204.1	hypothetical protein LOTGIDRAFT_215160	[Lottia gigantea]
M_Cluster00472	376	XP_013070170.1	PREDICTED: uncharacterized protein LOC106057503	[Biomphalaria glabrata]
M_Cluster00474	357	XP_013990858.1	PREDICTED: E3 ubiquitin-protein ligase MIB2-like isoform X1	[Salmo salar]
M_Cluster00475	939	XP_009051384.1	hypothetical protein LOTGIDRAFT_152610	[Lottia gigantea]
M_Cluster00476	476	XP_009053698.1	hypothetical protein LOTGIDRAFT_202330	[Lottia gigantea]
M_Cluster00477	107	XP_014783443.1	PREDICTED: HIG1 domain family member 1A, mitochondrial-like	[Octopus bimaculoides]
M_Cluster00480	664	EKC31428.1	Tripartite motif-containing protein 45	[Crassostrea gigas]
M_Cluster00481	620	XP_001623694.1	predicted protein	[Nematostella vectensis]
M_Cluster00483	310	XP_009048467.1	hypothetical protein LOTGIDRAFT_200644	[Lottia gigantea]
M_Cluster00484	432	AMD86541.1	N-acetylmuramoyl-L-alanine amidase	[Actinomyces radicidentis]
M_Cluster00486	438	XP_013383271.1	PREDICTED: uncharacterized protein LOC106153735 isoform X8	[Lingula anatina]
M_Cluster00490	664	XP_009047601.1	hypothetical protein LOTGIDRAFT_238189	[Lottia gigantea]
M_Cluster00491	831	XP_009048997.1	hypothetical protein LOTGIDRAFT_238600	[Lottia gigantea]
M_Cluster00492	673	ABU52892.1	palmitoyl-CoA oxidase	[Mytilus galloprovincialis]
M_Cluster00494	878	XP_011426084.1	PREDICTED: cubilin-like	[Crassostrea gigas]
M_Cluster00496	664	XP_009063558.1	hypothetical protein LOTGIDRAFT_221280	[Lottia gigantea]
M_Cluster00497	231	XP_011453058.1	PREDICTED: tumor necrosis factor ligand superfamily member 10-like	[Crassostrea gigas]
M_Cluster00498	245	XP_009055474.1	hypothetical protein LOTGIDRAFT_104847, partial	[Lottia gigantea]
M_Cluster00499	426	XP_012937447.1	PREDICTED: stromal interaction molecule 1-like	[Aplysia californica]
M_Cluster00500	189	XP_009054961.1	hypothetical protein LOTGIDRAFT_71188, partial	[Lottia gigantea]
M_Cluster00504	212	XP_012946903.1	PREDICTED: CD109 antigen-like	[Aplysia californica]
M_Cluster00506	157	XP_009047784.1	hypothetical protein LOTGIDRAFT_238272	[Lottia gigantea]
M_Cluster00508	290	XP_009064203.1	hypothetical protein LOTGIDRAFT_235927	[Lottia gigantea]
M_Cluster00509	862	KYO34483.1	transmembrane protease serine 9 isoform B	[Alligator mississippiensis]
M_Cluster00510	773	XP_001649474.1	AAEL014742-PA, partial	[Aedes aegypti]
M_Cluster00511	151	XP_011439303.1	PREDICTED: glutamate--cysteine ligase regulatory subunit-like	[Crassostrea gigas]
M_Cluster00512	208	XP_011433262.1	PREDICTED: deleted in malignant brain tumors 1 protein-like isoform X2	[Crassostrea gigas]
M_Cluster00513	931	XP_009045136.1	hypothetical protein LOTGIDRAFT_198868	[Lottia gigantea]
M_Cluster00518	770	XP_005104693.1	PREDICTED: SWI/SNF-related matrix-associated actin-dependent regulator of chromatin subfamily A containing DEAD/H box 1A-like isoform X2	[Aplysia californica]
M_Cluster00521	241	XP_012946844.1	PREDICTED: tripartite motif-containing protein 3-like	[Aplysia californica]
M_Cluster00523	566	XP_005091942.2	PREDICTED: uncharacterized protein LOC101860234	[Aplysia californica]
M_Cluster00524	248	NP_001298236.1	60 kDa heat shock protein, mitochondrial-like	[Biomphalaria glabrata]
M_Cluster00525	641	XP_009063572.1	hypothetical protein LOTGIDRAFT_167823	[Lottia gigantea]
M_Cluster00526	962	XP_014771914.1	PREDICTED: hephaestin-like protein	[Octopus bimaculoides]
M_Cluster00527	351	XP_012938333.1	PREDICTED: pre-mRNA-splicing factor SLU7-like, partial	[Aplysia californica]
M_Cluster00528	626	XP_009065472.1	hypothetical protein LOTGIDRAFT_132728	[Lottia gigantea]
M_Cluster00533	657	XP_009065462.1	hypothetical protein LOTGIDRAFT_222314	[Lottia gigantea]
M_Cluster00534	216	XP_013387554.1	PREDICTED: serine protease hepsin-like	[Lingula anatina]
M_Cluster00536	460	XP_011456269.1	PREDICTED: uncharacterized protein LOC105348500	[Crassostrea gigas]
M_Cluster00537	320	ELT95920.1	hypothetical protein CAPTEDRAFT_148728	[Capitella teleta]
M_Cluster00538	329	AJA37888.1	I-type lectin-like protein 2	[Littorina littorea]
M_Cluster00539	507	XP_013398375.1	PREDICTED: cell division cycle and apoptosis regulator protein 1-like	[Lingula anatina]
M_Cluster00540	695	XP_009059982.1	hypothetical protein LOTGIDRAFT_153999	[Lottia gigantea]
M_Cluster00541	296	XP_005108821.1	PREDICTED: beta-lactamase-like protein 2	[Aplysia californica]
M_Cluster00544	318	XP_011418113.1	PREDICTED: probable splicing factor, arginine/serine-rich 6 isoform X4	[Crassostrea gigas]
M_Cluster00545	135	XP_009055327.1	hypothetical protein LOTGIDRAFT_182098	[Lottia gigantea]
M_Cluster00546	325	EXX51409.1	hypothetical protein RirG_262220	[Rhizophagus irregularis DAOM 197198w]
M_Cluster00547	574	XP_011448657.1	PREDICTED: uncharacterized protein LOC105343140	[Crassostrea gigas]
M_Cluster00549	1009	CCD42042.1	myosin heavy chain isoform C	[Doryteuthis pealeii]
M_Cluster00550	474	XP_005104828.1	PREDICTED: coiled-coil domain-containing protein 47-like	[Aplysia californica]
M_Cluster00551	456	XP_001626910.1	predicted protein	[Nematostella vectensis]
M_Cluster00552	520	XP_013909522.1	PREDICTED: E3 ubiquitin-protein ligase TRIM33	[Thamnophis sirtalis]
M_Cluster00553	202	XP_001625264.1	predicted protein	[Nematostella vectensis]
M_Cluster00555	277	XP_011449796.1	PREDICTED: dynein beta chain, ciliary-like isoform X8	[Crassostrea gigas]
M_Cluster00559	421	XP_011427890.1	PREDICTED: pancreatic secretory granule membrane major glycoprotein GP2-like	[Crassostrea gigas]
M_Cluster00560	491	XP_009065339.1	hypothetical protein LOTGIDRAFT_184282	[Lottia gigantea]
M_Cluster00562	254	XP_009063382.1	hypothetical protein LOTGIDRAFT_130175	[Lottia gigantea]
M_Cluster00563	830	XP_009048556.1	hypothetical protein LOTGIDRAFT_205205	[Lottia gigantea]
M_Cluster00565	946	XP_009064322.1	hypothetical protein LOTGIDRAFT_235988	[Lottia gigantea]
M_Cluster00566	773	XP_011450109.1	PREDICTED: uncharacterized protein LOC105344154	[Crassostrea gigas]
M_Cluster00567	702	XP_013084828.1	PREDICTED: uncharacterized protein LOC106069671	[Biomphalaria glabrata]
M_Cluster00568	382	XP_009052521.1	hypothetical protein LOTGIDRAFT_201948	[Lottia gigantea]
M_Cluster00569	418	XP_009065322.1	hypothetical protein LOTGIDRAFT_211143, partial	[Lottia gigantea]
M_Cluster00572	216	XP_011423624.1	PREDICTED: ubiquitin-like modifier-activating enzyme 5	[Crassostrea gigas]
M_Cluster00573	410	XP_009062917.1	hypothetical protein LOTGIDRAFT_235435	[Lottia gigantea]
M_Cluster00575	797	XP_013076228.1	PREDICTED: uncharacterized protein LOC106062499	[Biomphalaria glabrata]
M_Cluster00576	322	XP_011412109.1	PREDICTED: uncharacterized protein LOC105317227	[Crassostrea gigas]
M_Cluster00578	433	XP_009046497.1	hypothetical protein LOTGIDRAFT_156984	[Lottia gigantea]
M_Cluster00579	334	XP_009056067.1	hypothetical protein LOTGIDRAFT_232780	[Lottia gigantea]
M_Cluster00580	333	XP_009064850.1	hypothetical protein LOTGIDRAFT_222130	[Lottia gigantea]
M_Cluster00582	233	XP_001636346.1	predicted protein	[Nematostella vectensis]
M_Cluster00584	218	XP_005099746.1	PREDICTED: adenylate kinase-like	[Aplysia californica]
M_Cluster00585	269	XP_006796441.1	PREDICTED: ankyrin repeat and BTB/POZ domain-containing protein 1-like	[Neolamprologus brichardi]
M_Cluster00586	648	XP_011424609.1	PREDICTED: myosin-VIIa-like	[Crassostrea gigas]
M_Cluster00588	212	XP_011421334.1	PREDICTED: tyrosine-protein kinase receptor Tie-1-like	[Crassostrea gigas]
M_Cluster00590	203	XP_013085697.1	PREDICTED: uncharacterized protein LOC106070356, partial	[Biomphalaria glabrata]
M_Cluster00591	595	B3EWZ9.1	HEPHL_ACRMI RecName: Full=Hephaestin-like protein; Flags: Precursor	HEPHL_ACRMI RecName: Full=Hephaestin-like protein; Flags: Precursor
M_Cluster00592	419	XP_012945492.1	PREDICTED: spermatogenesis-associated protein 13-like	[Aplysia californica]
M_Cluster00593	789	XP_012944656.1	PREDICTED: uncharacterized protein LOC101854908	[Aplysia californica]
M_Cluster00594	290	XP_013067844.1	PREDICTED: microtubule-associated protein futsch-like	[Biomphalaria glabrata]
M_Cluster00595	179	4HB5	A Chain A, Crystal Structure Of Engineered Protein. Northeast Structural Genomics Consortium Target Or267. &gt;gnl|BL_ORD_ID|2019729	A Chain A, Crystal Structure Of Engineered Protein. Northeast Structural Genomics Consortium Target Or267. &gt;gnl|BL_ORD_ID|2019729
M_Cluster00596	180	XP_014786357.1	PREDICTED: uncharacterized protein LOC106880776	[Octopus bimaculoides]
M_Cluster00597	785	XP_005096547.1	PREDICTED: melanotransferrin-like	[Aplysia californica]
M_Cluster00598	418	XP_013066710.1	PREDICTED: probable low-specificity L-threonine aldolase 2 isoform X1	[Biomphalaria glabrata]
M_Cluster00600	644	XP_011412045.1	PREDICTED: uncharacterized protein LOC105317182 isoform X2	[Crassostrea gigas]
M_Cluster00601	288	XP_013405206.1	PREDICTED: alpha/beta hydrolase domain-containing protein 14B-like	[Lingula anatina]
M_Cluster00602	97	XP_001633708.1	predicted protein	[Nematostella vectensis]
M_Cluster00603	505	XP_001626560.1	predicted protein	[Nematostella vectensis]
M_Cluster00604	949	XP_014779158.1	PREDICTED: protein lingerer-like isoform X1	[Octopus bimaculoides]
M_Cluster00609	134	XP_011443508.1	PREDICTED: uncharacterized protein LOC105339602	[Crassostrea gigas]
M_Cluster00612	531	ELU10391.1	hypothetical protein CAPTEDRAFT_167956	[Capitella teleta]
M_Cluster00615	161	XP_009053256.1	hypothetical protein LOTGIDRAFT_116292, partial	[Lottia gigantea]
M_Cluster00616	194	XP_011425966.1	PREDICTED: ankyrin repeat domain-containing protein 17-like	[Crassostrea gigas]
M_Cluster00618	772	XP_009065338.1	hypothetical protein LOTGIDRAFT_108161	[Lottia gigantea]
M_Cluster00619	291	XP_011424237.1	PREDICTED: E3 ubiquitin-protein ligase TRIM71-like isoform X1	[Crassostrea gigas]
M_Cluster00621	655	AJF36072.1	metalloprotease	[Haliotis discus hannai]
M_Cluster00622	661	XP_013419920.1	PREDICTED: HHIP-like protein 1 isoform X4	[Lingula anatina]
M_Cluster00623	464	XP_013384664.1	PREDICTED: tetratricopeptide repeat protein 38-like isoform X2	[Lingula anatina]
M_Cluster00624	423	EKC39101.1	E3 ubiquitin-protein ligase MIB2	[Crassostrea gigas]
M_Cluster00631	433	XP_010631090.1	PREDICTED: LOW QUALITY PROTEIN: deleted in malignant brain tumors 1 protein	[Fukomys damarensis]
M_Cluster00633	605	XP_013085501.1	PREDICTED: putative ferric-chelate reductase 1 homolog	[Biomphalaria glabrata]
M_Cluster00634	386	XP_009051954.1	hypothetical protein LOTGIDRAFT_159383	[Lottia gigantea]
M_Cluster00636	520	XP_013398714.1	PREDICTED: nucleolin-like	[Lingula anatina]
M_Cluster00637	431	XP_009056305.1	hypothetical protein LOTGIDRAFT_232837	[Lottia gigantea]
M_Cluster00638	141	XP_005094277.1	PREDICTED: myotrophin-like	[Aplysia californica]
M_Cluster00640	606	XP_009046110.1	hypothetical protein LOTGIDRAFT_224600	[Lottia gigantea]
M_Cluster00641	466	XP_013416174.1	PREDICTED: plexin-A4-like isoform X2	[Lingula anatina]
M_Cluster00644	409	XP_009051836.1	hypothetical protein LOTGIDRAFT_73121, partial	[Lottia gigantea]
M_Cluster00645	103	KFM82861.1	Band 7 protein, partial	[Stegodyphus mimosarum]
M_Cluster00646	352	XP_005107718.1	PREDICTED: FTS and Hook-interacting protein-like isoform X2	[Aplysia californica]
M_Cluster00647	523	XP_009043948.1	hypothetical protein LOTGIDRAFT_228004	[Lottia gigantea]
M_Cluster00648	442	XP_013091067.1	PREDICTED: rab GDP dissociation inhibitor beta-like	[Biomphalaria glabrata]
M_Cluster00650	359	XP_009060440.1	hypothetical protein LOTGIDRAFT_165178	[Lottia gigantea]
M_Cluster00651	613	XP_012942971.1	PREDICTED: inter-alpha-trypsin inhibitor heavy chain H4-like	[Aplysia californica]
M_Cluster00652	370	XP_009049460.1	hypothetical protein LOTGIDRAFT_146967, partial	[Lottia gigantea]
M_Cluster00653	605	XP_011430516.1	PREDICTED: uncharacterized protein LOC105330502	[Crassostrea gigas]
M_Cluster00654	360	XP_005106670.1	PREDICTED: mannose-1-phosphate guanyltransferase beta-like	[Aplysia californica]
M_Cluster00655	237	AEO79022.1	receptor interacting protein kinase 1a	[Branchiostoma belcheri tsingtauense]
M_Cluster00657	331	XP_011416207.1	PREDICTED: adenosine receptor A2b-like	[Crassostrea gigas]
M_Cluster00658	895	XP_009065481.1	hypothetical protein LOTGIDRAFT_222342	[Lottia gigantea]
M_Cluster00659	668	XP_009063572.1	hypothetical protein LOTGIDRAFT_167823	[Lottia gigantea]
M_Cluster00660	250	XP_009063312.1	hypothetical protein LOTGIDRAFT_207139	[Lottia gigantea]
M_Cluster00663	638	XP_009054728.1	hypothetical protein LOTGIDRAFT_118238	[Lottia gigantea]
M_Cluster00664	353	XP_011435523.1	PREDICTED: src kinase-associated phosphoprotein 1-like	[Crassostrea gigas]
M_Cluster00665	221	XP_009044582.1	hypothetical protein LOTGIDRAFT_223715	[Lottia gigantea]
M_Cluster00668	647	XP_005090687.1	PREDICTED: spectrin beta chain-like isoform X5	[Aplysia californica]
M_Cluster00669	207	XP_009065368.1	hypothetical protein LOTGIDRAFT_108621	[Lottia gigantea]
M_Cluster00670	989	XP_011444540.1	PREDICTED: IQ and ubiquitin-like domain-containing protein isoform X1	[Crassostrea gigas]
M_Cluster00673	729	XP_012945667.1	PREDICTED: uncharacterized protein LOC101849581 isoform X1	[Aplysia californica]
M_Cluster00677	442	XP_013096529.1	PREDICTED: eukaryotic peptide chain release factor subunit 1	[Biomphalaria glabrata]
M_Cluster00681	150	XP_013086061.1	PREDICTED: calmodulin-like	[Biomphalaria glabrata]
M_Cluster00683	189	XP_011432237.1	PREDICTED: alpha-N-acetylgalactosaminidase-like	[Crassostrea gigas]
M_Cluster00684	213	XP_011425214.1	PREDICTED: RNA-binding protein lark-like	[Crassostrea gigas]
M_Cluster00688	583	XP_009063572.1	hypothetical protein LOTGIDRAFT_167823	[Lottia gigantea]
M_Cluster00689	395	XP_013381052.1	PREDICTED: cyclin-dependent kinase 8-like isoform X3	[Lingula anatina]
M_Cluster00690	173	XP_014767579.1	PREDICTED: putative RNA-binding protein Luc7-like 1 isoform X2	[Octopus bimaculoides]
M_Cluster00694	561	XP_011437544.1	PREDICTED: mdm2-binding protein-like	[Crassostrea gigas]
M_Cluster00696	956	XP_009045132.1	hypothetical protein LOTGIDRAFT_136673	[Lottia gigantea]
M_Cluster00697	115	KFM63428.1	Notch-regulated ankyrin repeat-containing protein, partial	[Stegodyphus mimosarum]
M_Cluster00698	235	XP_009048985.1	hypothetical protein LOTGIDRAFT_225908	[Lottia gigantea]
M_Cluster00699	235	XP_009048884.1	hypothetical protein LOTGIDRAFT_238545	[Lottia gigantea]
M_Cluster00700	349	XP_009066557.1	hypothetical protein LOTGIDRAFT_108853	[Lottia gigantea]
M_Cluster00701	316	XP_012935102.1	PREDICTED: frizzled-5-like	[Aplysia californica]
M_Cluster00703	768	ELW67080.1	S-antigen protein	[Tupaia chinensis]
M_Cluster00704	470	XP_012942778.1	PREDICTED: X-ray repair cross-complementing protein 5-like	[Aplysia californica]
M_Cluster00705	287	XP_011449185.1	PREDICTED: cyclin-L1-like	[Crassostrea gigas]
M_Cluster00708	79	XP_006823916.1	PREDICTED: histone-lysine N-methyltransferase SETMAR-like	[Saccoglossus kowalevskii]
M_Cluster00709	665	XP_013068036.1	PREDICTED: calpain-9-like	[Biomphalaria glabrata]
M_Cluster00710	317	XP_012269148.1	PREDICTED: cubilin-like	[Athalia rosae]
M_Cluster00711	493	XP_013068621.1	PREDICTED: tyrosine-protein phosphatase 10D-like	[Biomphalaria glabrata]
M_Cluster00713	570	XP_011450732.1	PREDICTED: leucine-rich repeat-containing protein 1-like	[Crassostrea gigas]
M_Cluster00714	353	XP_014273001.1	PREDICTED: ankyrin-3-like	[Halyomorpha halys]
M_Cluster00715	272	XP_004555128.1	PREDICTED: elongation of very long chain fatty acids protein 4-like	[Maylandia zebra]
M_Cluster00717	1065	KOF76648.1	hypothetical protein OCBIM_22033088mg	[Octopus bimaculoides]
M_Cluster00718	241	XP_011417005.1	PREDICTED: ELL-associated factor 1-like	[Crassostrea gigas]
M_Cluster00721	688	XP_011412045.1	PREDICTED: uncharacterized protein LOC105317182 isoform X2	[Crassostrea gigas]
M_Cluster00722	865	XP_013776370.1	PREDICTED: uncharacterized protein LOC106461129	[Limulus polyphemus]
M_Cluster00724	528	XP_012940516.1	PREDICTED: transcriptional regulator ATRX-like	[Aplysia californica]
M_Cluster00725	421	XP_009047067.1	hypothetical protein LOTGIDRAFT_224981	[Lottia gigantea]
M_Cluster00726	568	XP_009044054.1	hypothetical protein LOTGIDRAFT_228065	[Lottia gigantea]
M_Cluster00727	365	XP_005100380.1	PREDICTED: gelsolin-like protein 2	[Aplysia californica]
M_Cluster00728	882	XP_009053862.1	hypothetical protein LOTGIDRAFT_206376	[Lottia gigantea]
M_Cluster00729	370	XP_005106439.1	PREDICTED: vacuolar protein sorting-associated protein 33B-like	[Aplysia californica]
M_Cluster00730	192	XP_013404774.1	PREDICTED: calcineurin subunit B type 2-like	[Lingula anatina]
M_Cluster00731	520	XP_009063376.1	hypothetical protein LOTGIDRAFT_235674	[Lottia gigantea]
M_Cluster00733	216	ELT99316.1	hypothetical protein CAPTEDRAFT_173068	[Capitella teleta]
M_Cluster00734	532	XP_013397958.1	PREDICTED: prolyl endopeptidase-like isoform X1	[Lingula anatina]
M_Cluster00735	269	ALQ82403.1	signal transducer and activator of transcription 5	[Haliotis discus discus]
M_Cluster00737	840	XP_009046464.1	hypothetical protein LOTGIDRAFT_230450	[Lottia gigantea]
M_Cluster00738	506	XP_009061977.1	hypothetical protein LOTGIDRAFT_107236	[Lottia gigantea]
M_Cluster00740	990	XP_011454679.1	PREDICTED: coiled-coil domain-containing protein 40-like	[Crassostrea gigas]
M_Cluster00742	274	XP_009052016.1	hypothetical protein LOTGIDRAFT_115146, partial	[Lottia gigantea]
M_Cluster00744	129	XP_013381693.1	PREDICTED: hsp90 co-chaperone Cdc37-like	[Lingula anatina]
M_Cluster00745	426	XP_013418186.1	PREDICTED: uncharacterized protein LOC106179197	[Lingula anatina]
M_Cluster00746	203	XP_009050708.1	hypothetical protein LOTGIDRAFT_239003	[Lottia gigantea]
M_Cluster00752	157	XP_009063940.1	hypothetical protein LOTGIDRAFT_183947	[Lottia gigantea]
M_Cluster00754	893	XP_011450876.1	PREDICTED: ataxin-2-like protein isoform X2	[Crassostrea gigas]
M_Cluster00755	363	XP_009050249.1	hypothetical protein LOTGIDRAFT_142329	[Lottia gigantea]
M_Cluster00757	376	XP_009057615.1	hypothetical protein LOTGIDRAFT_233360	[Lottia gigantea]
M_Cluster00758	329	XP_011451658.1	PREDICTED: Krueppel-like factor 6	[Crassostrea gigas]
M_Cluster00759	209	XP_015235728.1	PREDICTED: protocadherin beta-15-like	[Cyprinodon variegatus]
M_Cluster00760	419	XP_009051312.1	hypothetical protein LOTGIDRAFT_201834	[Lottia gigantea]
M_Cluster00761	813	XP_011433915.1	PREDICTED: targeting protein for Xklp2 homolog isoform X1	[Crassostrea gigas]
M_Cluster00763	385	AKC41602.1	hypothetical protein GR01_19185	[Mycobacterium chelonae]
M_Cluster00765	476	EKC36890.1	Cytadherence high molecular weight protein 2	[Crassostrea gigas]
M_Cluster00766	378	XP_012936594.1	PREDICTED: uncharacterized protein LOC101855718	[Aplysia californica]
M_Cluster00767	286	XP_009058675.1	hypothetical protein LOTGIDRAFT_191775	[Lottia gigantea]
M_Cluster00768	224	XP_001649474.1	AAEL014742-PA, partial	[Aedes aegypti]
M_Cluster00769	429	XP_011457161.1	PREDICTED: signal peptide, CUB and EGF-like domain-containing protein 1	[Crassostrea gigas]
M_Cluster00772	479	XP_012943792.1	PREDICTED: collagen alpha-3(VI) chain-like isoform X1	[Aplysia californica]
M_Cluster00773	228	XP_009047288.1	hypothetical protein LOTGIDRAFT_111572, partial	[Lottia gigantea]
M_Cluster00774	494	XP_011425336.1	PREDICTED: CLIP-associating protein 1-like isoform X9	[Crassostrea gigas]
M_Cluster00776	343	XP_013394138.1	PREDICTED: nephrocystin-4-like	[Lingula anatina]
M_Cluster00778	611	XP_009056896.1	hypothetical protein LOTGIDRAFT_162635	[Lottia gigantea]
M_Cluster00780	286	XP_005110308.1	PREDICTED: calumenin-like isoform X2	[Aplysia californica]
M_Cluster00781	246	AEY99616.1	relish	[Pinctada fucata]
M_Cluster00782	579	XP_013791764.1	PREDICTED: uncharacterized protein LOC106475632	[Limulus polyphemus]
M_Cluster00783	408	XP_013083212.1	PREDICTED: multiple epidermal growth factor-like domains protein 10	[Biomphalaria glabrata]
M_Cluster00784	524	XP_005109804.1	PREDICTED: succinyl-CoA:3-ketoacid coenzyme A transferase 1, mitochondrial-like	[Aplysia californica]
M_Cluster00787	748	XP_011426298.1	PREDICTED: poly	[ADP-ribose]
M_Cluster00788	793	XP_013419378.1	PREDICTED: pumilio domain-containing protein KIAA0020 homolog	[Lingula anatina]
M_Cluster00789	670	XP_013070289.1	PREDICTED: leucine--tRNA ligase, cytoplasmic-like	[Biomphalaria glabrata]
M_Cluster00791	538	XP_009062525.1	hypothetical protein LOTGIDRAFT_207048	[Lottia gigantea]
M_Cluster00792	880	XP_011442942.1	PREDICTED: piwi-like protein 1 isoform X2	[Crassostrea gigas]
M_Cluster00793	780	XP_005755784.1	PREDICTED: B-cell receptor CD22-like, partial	[Pundamilia nyererei]
M_Cluster00795	699	XP_009062556.1	hypothetical protein LOTGIDRAFT_166867	[Lottia gigantea]
M_Cluster00796	637	XP_009059801.1	hypothetical protein LOTGIDRAFT_165035	[Lottia gigantea]
M_Cluster00798	113	KXJ07234.1	hypothetical protein AC249_AIPGENE18906	[Exaiptasia pallida]
M_Cluster00799	184	XP_009058874.1	hypothetical protein LOTGIDRAFT_123335	[Lottia gigantea]
M_Cluster00800	191	XP_011411890.1	PREDICTED: intraflagellar transport protein 56-like isoform X3	[Crassostrea gigas]
M_Cluster00801	977	KOF69236.1	hypothetical protein OCBIM_22005468mg	[Octopus bimaculoides]
M_Cluster00802	392	XP_009044686.1	hypothetical protein LOTGIDRAFT_61259, partial	[Lottia gigantea]
M_Cluster00803	322	XP_011419580.1	PREDICTED: trafficking kinesin-binding protein 1-like isoform X4	[Crassostrea gigas]
M_Cluster00806	441	XP_005089189.1	PREDICTED: uncharacterized protein LOC101846543	[Aplysia californica]
M_Cluster00807	268	XP_009047924.1	hypothetical protein LOTGIDRAFT_111576	[Lottia gigantea]
M_Cluster00808	316	XP_014453035.1	PREDICTED: casein kinase I isoform alpha isoform X2	[Alligator mississippiensis]
M_Cluster00809	405	XP_009048546.1	hypothetical protein LOTGIDRAFT_140600	[Lottia gigantea]
M_Cluster00812	567	XP_005095648.2	PREDICTED: uncharacterized protein LOC101851183	[Aplysia californica]
M_Cluster00815	176	XP_005822734.1	hypothetical protein GUITHDRAFT_79495, partial	[Guillardia theta CCMP2712]
M_Cluster00818	161	XP_009066872.1	hypothetical protein LOTGIDRAFT_169984	[Lottia gigantea]
M_Cluster00820	144	XP_009061319.1	hypothetical protein LOTGIDRAFT_166024	[Lottia gigantea]
M_Cluster00821	414	XP_005108704.1	PREDICTED: lanC-like protein 3 isoform X3	[Aplysia californica]
M_Cluster00822	277	XP_011444243.1	PREDICTED: E3 ubiquitin-protein ligase RNF170-like	[Crassostrea gigas]
M_Cluster00823	522	AGH32325.1	5&apos;-AMP-activated protein kinase catalytic subunit alpha 2	[Cellana toreuma]
M_Cluster00824	331	XP_009050853.1	hypothetical protein LOTGIDRAFT_174277	[Lottia gigantea]
M_Cluster00826	197	XP_013085159.1	PREDICTED: uncharacterized protein LOC106069928	[Biomphalaria glabrata]
M_Cluster00827	365	XP_005108398.2	PREDICTED: calcium uptake protein 3, mitochondrial-like	[Aplysia californica]
M_Cluster00829	335	XP_013381455.1	PREDICTED: protein IMPACT-like	[Lingula anatina]
M_Cluster00830	242	XP_013061582.1	PREDICTED: transmembrane protein 136-like	[Biomphalaria glabrata]
M_Cluster00831	345	XP_011438913.1	PREDICTED: sushi, von Willebrand factor type A, EGF and pentraxin domain-containing protein 1-like isoform X4	[Crassostrea gigas]
M_Cluster00832	412	XP_009046558.1	hypothetical protein LOTGIDRAFT_111147	[Lottia gigantea]
M_Cluster00836	449	ACJ15284.1	tektin A1	[Haliotis asinina]
M_Cluster00838	775	XP_013079111.1	PREDICTED: alpha-N-acetylglucosaminidase-like isoform X2	[Biomphalaria glabrata]
M_Cluster00839	307	XP_009043800.1	hypothetical protein LOTGIDRAFT_205544	[Lottia gigantea]
M_Cluster00840	594	XP_001627851.1	predicted protein	[Nematostella vectensis]
M_Cluster00841	658	XP_013417665.1	PREDICTED: cubilin-like, partial	[Lingula anatina]
M_Cluster00842	463	XP_011419679.1	PREDICTED: alpha-L-fucosidase-like	[Crassostrea gigas]
M_Cluster00843	233	XP_014778914.1	PREDICTED: ribonuclease H1-like	[Octopus bimaculoides]
M_Cluster00844	137	XP_009057284.1	hypothetical protein LOTGIDRAFT_178722	[Lottia gigantea]
M_Cluster00845	613	XP_012938688.1	PREDICTED: uncharacterized protein LOC101860819	[Aplysia californica]
M_Cluster00847	1006	XP_011427801.1	PREDICTED: coiled-coil domain-containing protein KIAA1407 homolog	[Crassostrea gigas]
M_Cluster00849	635	XP_013066574.1	PREDICTED: IQ motif and SEC7 domain-containing protein 1-like isoform X2	[Biomphalaria glabrata]
M_Cluster00850	693	XP_013405111.1	PREDICTED: uncharacterized protein LOC106169974	[Lingula anatina]
M_Cluster00852	406	XP_009066419.1	hypothetical protein LOTGIDRAFT_184392	[Lottia gigantea]
M_Cluster00854	857	XP_005107460.1	PREDICTED: DNA topoisomerase 3-beta-1-like	[Aplysia californica]
M_Cluster00855	213	XP_005107930.1	PREDICTED: ras-related protein Rab-5C-like	[Aplysia californica]
M_Cluster00856	306	XP_012940328.1	PREDICTED: fibroleukin-like	[Aplysia californica]
M_Cluster00857	614	XP_009065076.1	hypothetical protein LOTGIDRAFT_108249	[Lottia gigantea]
M_Cluster00858	936	XP_014780302.1	PREDICTED: pre-mRNA-processing factor 6-like	[Octopus bimaculoides]
M_Cluster00859	676	XP_010281959.1	PREDICTED: trans-Golgi network integral membrane protein 2, partial	[Phaethon lepturus]
M_Cluster00860	539	XP_009063334.1	hypothetical protein LOTGIDRAFT_129923	[Lottia gigantea]
M_Cluster00863	267	XP_009061899.1	hypothetical protein LOTGIDRAFT_235099	[Lottia gigantea]
M_Cluster00864	543	XP_009059408.1	hypothetical protein LOTGIDRAFT_192459, partial	[Lottia gigantea]
M_Cluster00865	682	XP_010140643.1	PREDICTED: receptor-type tyrosine-protein phosphatase epsilon, partial	[Buceros rhinoceros silvestris]
M_Cluster00866	296	XP_012373514.1	PREDICTED: ceramide kinase isoform X1	[Dasypus novemcinctus]
M_Cluster00867	567	NP_001191524.1	aplysianin A precursor	[Aplysia californica]
M_Cluster00869	453	XP_013405111.1	PREDICTED: uncharacterized protein LOC106169974	[Lingula anatina]
M_Cluster00872	440	XP_001583519.1	hypothetical protein	[Trichomonas vaginalis G3]
M_Cluster00879	473	AJA37903.1	fucolectin-related molecule	[Littorina littorea]
M_Cluster00880	723	XP_013403401.1	PREDICTED: poly	[ADP-ribose]
M_Cluster00881	117	XP_011436399.1	PREDICTED: myelin expression factor 2-like isoform X2	[Crassostrea gigas]
M_Cluster00882	239	XP_012935089.1	PREDICTED: pre-mRNA-splicing factor CWC25 homolog isoform X2	[Aplysia californica]
M_Cluster00885	351	XP_013080988.1	PREDICTED: MAP kinase-interacting serine/threonine-protein kinase 1-like	[Biomphalaria glabrata]
M_Cluster00889	227	XP_009061056.1	hypothetical protein LOTGIDRAFT_219442	[Lottia gigantea]
M_Cluster00890	283	XP_002609622.1	hypothetical protein BRAFLDRAFT_87843	[Branchiostoma floridae]
M_Cluster00892	391	XP_013065645.1	PREDICTED: caspase-3-like isoform X2	[Biomphalaria glabrata]
M_Cluster00893	534	XP_011423789.1	PREDICTED: leucine-rich repeat-containing protein 14-like	[Crassostrea gigas]
M_Cluster00894	1144	XP_009050623.1	hypothetical protein LOTGIDRAFT_142403	[Lottia gigantea]
M_Cluster00895	638	ACJ12608.1	interferon-induced 44-like protein	[Haliotis discus discus]
M_Cluster00899	148	XP_009056698.1	hypothetical protein LOTGIDRAFT_162465	[Lottia gigantea]
M_Cluster00902	336	XP_005096741.1	PREDICTED: basal body-orientation factor 1-like	[Aplysia californica]
M_Cluster00903	250	ELU00337.1	hypothetical protein CAPTEDRAFT_229084	[Capitella teleta]
M_Cluster00904	160	XP_002611738.1	hypothetical protein BRAFLDRAFT_98691	[Branchiostoma floridae]
M_Cluster00905	595	XP_012943008.1	PREDICTED: cilia- and flagella-associated protein 57-like isoform X2	[Aplysia californica]
M_Cluster00906	221	EKC32936.1	AT-rich interactive domain-containing protein 2	[Crassostrea gigas]
M_Cluster00908	176	KOX79867.1	Serine-arginine protein 55	[Melipona quadrifasciata]
M_Cluster00909	174	XP_012723205.1	PREDICTED: lamina-associated polypeptide 2, isoforms beta/gamma-like	[Fundulus heteroclitus]
M_Cluster00911	471	XP_009054594.1	hypothetical protein LOTGIDRAFT_117877, partial	[Lottia gigantea]
M_Cluster00912	472	XP_009052839.1	hypothetical protein LOTGIDRAFT_115813, partial	[Lottia gigantea]
M_Cluster00915	420	XP_014780562.1	PREDICTED: disks large homolog 2-like isoform X2	[Octopus bimaculoides]
M_Cluster00919	419	XP_014782785.1	PREDICTED: AFG3-like protein 2 isoform X2	[Octopus bimaculoides]
M_Cluster00920	123	XP_009056976.1	hypothetical protein LOTGIDRAFT_216950	[Lottia gigantea]
M_Cluster00921	272	XP_006812759.1	PREDICTED: hemicentin-1-like	[Saccoglossus kowalevskii]
M_Cluster00922	625	XP_011429461.1	PREDICTED: uncharacterized protein LOC105329759	[Crassostrea gigas]
M_Cluster00923	346	CAA60122.1	neurofilament protein NF70	[Helix aspersa]
M_Cluster00927	304	XP_013411609.1	PREDICTED: phytanoyl-CoA dioxygenase domain-containing protein 1 homolog	[Lingula anatina]
M_Cluster00928	220	XP_009060486.1	hypothetical protein LOTGIDRAFT_125448	[Lottia gigantea]
M_Cluster00929	145	XP_011420569.1	PREDICTED: NADH-cytochrome b5 reductase 3-like isoform X1	[Crassostrea gigas]
M_Cluster00932	419	EKC30113.1	IQ motif and SEC7 domain-containing protein 1, partial	[Crassostrea gigas]
M_Cluster00935	210	EMC85471.1	hypothetical protein A306_06092, partial	[Columba livia]
M_Cluster00936	312	XP_009065939.1	hypothetical protein LOTGIDRAFT_236635	[Lottia gigantea]
M_Cluster00938	283	XP_009064203.1	hypothetical protein LOTGIDRAFT_235927	[Lottia gigantea]
M_Cluster00939	463	XP_011428427.1	PREDICTED: coiled-coil domain-containing protein 39-like isoform X1	[Crassostrea gigas]
M_Cluster00940	299	XP_011444256.1	PREDICTED: sushi, von Willebrand factor type A, EGF and pentraxin domain-containing protein 1-like isoform X1	[Crassostrea gigas]
M_Cluster00941	196	XP_009056493.1	hypothetical protein LOTGIDRAFT_162282	[Lottia gigantea]
M_Cluster00942	460	XP_009051614.1	hypothetical protein LOTGIDRAFT_104289	[Lottia gigantea]
M_Cluster00943	374	XP_009052828.1	hypothetical protein LOTGIDRAFT_206317	[Lottia gigantea]
M_Cluster00944	718	XP_011416092.1	PREDICTED: ATP-binding cassette sub-family F member 1-like	[Crassostrea gigas]
M_Cluster00948	448	XP_011414152.1	PREDICTED: BTB/POZ domain-containing protein 6-like	[Crassostrea gigas]
M_Cluster00952	174	XP_005093787.1	PREDICTED: universal stress protein A-like protein	[Aplysia californica]
M_Cluster00953	526	XP_009065538.1	hypothetical protein LOTGIDRAFT_132812, partial	[Lottia gigantea]
M_Cluster00956	1016	BAA75668.1	collagen pro alpha-chain	[Haliotis discus]
M_Cluster00958	165	CAF92601.1	unnamed protein product, partial	[Tetraodon nigroviridis]
M_Cluster00959	1165	XP_011449098.1	PREDICTED: large proline-rich protein BAG6-like isoform X1	[Crassostrea gigas]
M_Cluster00960	523	XP_009054157.1	hypothetical protein LOTGIDRAFT_93838, partial	[Lottia gigantea]
M_Cluster00961	412	EKC22079.1	Tryptophanyl-tRNA synthetase, cytoplasmic	[Crassostrea gigas]
M_Cluster00965	453	XP_011431924.1	PREDICTED: insulinoma-associated protein 1a-like	[Crassostrea gigas]
M_Cluster00966	173	XP_013947430.1	hypothetical protein TRIATDRAFT_190696	[Trichoderma atroviride IMI 206040]
M_Cluster00967	246	XP_005102566.1	PREDICTED: protein kinase C and casein kinase substrate in neurons protein 2-like	[Aplysia californica]
M_Cluster00968	320	XP_005089696.2	PREDICTED: glycoprotein-N-acetylgalactosamine 3-beta-galactosyltransferase 1-like	[Aplysia californica]
M_Cluster00969	486	XP_011452311.1	PREDICTED: interferon-induced protein 44-like	[Crassostrea gigas]
M_Cluster00971	530	XP_005098090.1	PREDICTED: U4/U6.U5 tri-snRNP-associated protein 2-like isoform X1	[Aplysia californica]
M_Cluster00972	502	XP_009055213.1	hypothetical protein LOTGIDRAFT_239531	[Lottia gigantea]
M_Cluster00973	99	XP_005107016.1	PREDICTED: cleavage stimulation factor subunit 3-like	[Aplysia californica]
M_Cluster00974	320	XP_013067706.1	PREDICTED: neuronal acetylcholine receptor subunit beta-3-like	[Biomphalaria glabrata]
M_Cluster00975	411	XP_006823902.1	PREDICTED: nucleolar GTP-binding protein 1-like	[Saccoglossus kowalevskii]
M_Cluster00978	644	XP_009063572.1	hypothetical protein LOTGIDRAFT_167823	[Lottia gigantea]
M_Cluster00979	446	XP_005098087.2	PREDICTED: protein phosphatase 1 regulatory subunit 7-like	[Aplysia californica]
M_Cluster00980	198	XP_009044655.1	hypothetical protein LOTGIDRAFT_135876	[Lottia gigantea]
M_Cluster00982	460	XP_009056674.1	hypothetical protein LOTGIDRAFT_206567	[Lottia gigantea]
M_Cluster00983	996	XP_013087572.1	PREDICTED: uncharacterized protein LOC106071899	[Biomphalaria glabrata]
M_Cluster00987	866	XP_013090473.1	PREDICTED: poly	[ADP-ribose]
M_Cluster00988	598	XP_009049241.1	hypothetical protein LOTGIDRAFT_113227	[Lottia gigantea]
M_Cluster00990	547	XP_012943865.1	PREDICTED: coiled-coil domain-containing protein 151-like	[Aplysia californica]
M_Cluster00993	518	ABO26633.1	temptin	[Haliotis discus discus]
M_Cluster00994	467	XP_011438266.1	PREDICTED: inositol-trisphosphate 3-kinase A-like isoform X1	[Crassostrea gigas]
M_Cluster00999	373	XP_009054175.1	hypothetical protein LOTGIDRAFT_117398	[Lottia gigantea]
M_Cluster01001	256	XP_009052067.1	hypothetical protein LOTGIDRAFT_115014	[Lottia gigantea]
M_Cluster01003	635	XP_001843153.1	B-box type zinc-finger protein ncl-1	[Culex quinquefasciatus]
M_Cluster01004	337	XP_005090133.2	PREDICTED: ATPase ASNA1 homolog	[Aplysia californica]
M_Cluster01006	771	XP_002607685.1	hypothetical protein BRAFLDRAFT_82869	[Branchiostoma floridae]
M_Cluster01009	705	XP_014787232.1	PREDICTED: transcription elongation factor SPT6-like	[Octopus bimaculoides]
M_Cluster01010	248	XP_009061211.1	hypothetical protein LOTGIDRAFT_126688	[Lottia gigantea]
M_Cluster01011	275	XP_009055234.1	hypothetical protein LOTGIDRAFT_239539	[Lottia gigantea]
M_Cluster01012	1161	XP_009059655.1	hypothetical protein LOTGIDRAFT_218699	[Lottia gigantea]
M_Cluster01015	199	XP_008102152.1	PREDICTED: lamina-associated polypeptide 2, isoforms beta/gamma-like	[Anolis carolinensis]
M_Cluster01018	385	XP_012936867.1	PREDICTED: myosin heavy chain, non-muscle isoform X11	[Aplysia californica]
M_Cluster01021	828	XP_011412045.1	PREDICTED: uncharacterized protein LOC105317182 isoform X2	[Crassostrea gigas]
M_Cluster01023	360	XP_012942474.1	PREDICTED: uncharacterized protein LOC101852264	[Aplysia californica]
M_Cluster01025	378	KOF69561.1	hypothetical protein OCBIM_22004560mg	[Octopus bimaculoides]
M_Cluster01026	596	XP_009054333.1	hypothetical protein LOTGIDRAFT_232224	[Lottia gigantea]
M_Cluster01027	219	BAC22731.1	serine-rich protein	[Entamoeba histolytica]
M_Cluster01028	370	WP_050930044.1	hypothetical protein	[Aestuariivita boseongensis]
M_Cluster01029	418	EKC30449.1	hypothetical protein CGI_10010076	[Crassostrea gigas]
M_Cluster01031	646	XP_012941835.1	PREDICTED: sodium bicarbonate cotransporter 3-like	[Aplysia californica]
M_Cluster01033	597	XP_014001360.1	PREDICTED: uncharacterized protein LOC106572077	[Salmo salar]
M_Cluster01034	869	XP_013378683.1	PREDICTED: structural maintenance of chromosomes protein 5-like	[Lingula anatina]
M_Cluster01035	537	XP_011419899.1	PREDICTED: ATP-dependent RNA helicase DDX51-like	[Crassostrea gigas]
M_Cluster01037	304	XP_015757151.1	PREDICTED: uncharacterized protein LOC107336598	[Acropora digitifera]
M_Cluster01039	307	EKC36674.1	Mediator of RNA polymerase II transcription subunit 18	[Crassostrea gigas]
M_Cluster01040	335	XP_013092215.1	PREDICTED: carboxylesterase 4A-like isoform X1	[Biomphalaria glabrata]
M_Cluster01045	289	XP_009049918.1	hypothetical protein LOTGIDRAFT_231077	[Lottia gigantea]
M_Cluster01046	420	XP_012938836.1	PREDICTED: patched domain-containing protein 3-like	[Aplysia californica]
M_Cluster01047	513	XP_013407042.1	PREDICTED: von Willebrand factor A domain-containing protein 3B-like	[Lingula anatina]
M_Cluster01048	697	XP_005103221.1	PREDICTED: double-strand-break repair protein rad21 homolog isoform X3	[Aplysia californica]
M_Cluster01049	568	XP_012937277.1	PREDICTED: protein F37C4.5-like isoform X1	[Aplysia californica]
M_Cluster01050	410	XP_009066337.1	hypothetical protein LOTGIDRAFT_169795	[Lottia gigantea]
M_Cluster01052	205	EKC18717.1	Polypeptide N-acetylgalactosaminyltransferase 11	[Crassostrea gigas]
M_Cluster01053	410	XP_006813119.1	PREDICTED: basement membrane-specific heparan sulfate proteoglycan core protein-like, partial	[Saccoglossus kowalevskii]
M_Cluster01055	383	XP_005089164.2	PREDICTED: serine/threonine-protein phosphatase 6 regulatory ankyrin repeat subunit A-like	[Aplysia californica]
M_Cluster01058	851	AHA85007.1	Toll-like receptor4	[Pinctada martensii]
M_Cluster01059	591	XP_009063572.1	hypothetical protein LOTGIDRAFT_167823	[Lottia gigantea]
M_Cluster01062	361	XP_009066182.1	hypothetical protein LOTGIDRAFT_236810	[Lottia gigantea]
M_Cluster01064	546	XP_013391919.1	PREDICTED: CCR4-NOT transcription complex subunit 1-like	[Lingula anatina]
M_Cluster01065	664	XP_013071380.1	PREDICTED: uncharacterized protein LOC106058482 isoform X10	[Biomphalaria glabrata]
M_Cluster01066	190	XP_002735005.1	PREDICTED: E3 ubiquitin-protein ligase TRIM33-like	[Saccoglossus kowalevskii]
M_Cluster01077	709	XP_013414322.1	PREDICTED: zinc finger CCCH domain-containing protein 11A-like isoform X1	[Lingula anatina]
M_Cluster01078	551	XP_005097371.1	PREDICTED: acyl-CoA dehydrogenase family member 9, mitochondrial-like	[Aplysia californica]
M_Cluster01081	394	XP_005096655.1	PREDICTED: uncharacterized protein LOC101847817	[Aplysia californica]
M_Cluster01086	292	XP_011450768.1	PREDICTED: hydroxyacid-oxoacid transhydrogenase, mitochondrial-like isoform X2	[Crassostrea gigas]
M_Cluster01087	162	XP_014778561.1	PREDICTED: splicing factor 3B subunit 1-like isoform X1	[Octopus bimaculoides]
M_Cluster01089	497	XP_014273001.1	PREDICTED: ankyrin-3-like	[Halyomorpha halys]
M_Cluster01090	369	XP_013405320.1	PREDICTED: phthiocerol synthesis polyketide synthase type I PpsC-like	[Lingula anatina]
M_Cluster01091	518	XP_009063632.1	hypothetical protein LOTGIDRAFT_154879	[Lottia gigantea]
M_Cluster01092	386	XP_005105226.1	PREDICTED: RAB6A-GEF complex partner protein 2-like isoform X2	[Aplysia californica]
M_Cluster01095	326	XP_013083140.1	PREDICTED: uncharacterized protein LOC106068340	[Biomphalaria glabrata]
M_Cluster01098	250	XP_009059244.1	hypothetical protein LOTGIDRAFT_233963	[Lottia gigantea]
M_Cluster01099	224	XP_009053408.1	hypothetical protein LOTGIDRAFT_239387	[Lottia gigantea]
M_Cluster01100	128	XP_013076129.1	PREDICTED: uncharacterized protein LOC106062413	[Biomphalaria glabrata]
M_Cluster01103	897	XP_011451567.1	PREDICTED: radial spoke head 10 homolog B-like isoform X2	[Crassostrea gigas]
M_Cluster01104	529	XP_011443455.1	PREDICTED: GPI mannosyltransferase 2-like isoform X1	[Crassostrea gigas]
M_Cluster01106	811	XP_005093427.2	PREDICTED: nesprin-1-like	[Aplysia californica]
M_Cluster01107	181	XP_009048905.1	hypothetical protein LOTGIDRAFT_238557	[Lottia gigantea]
M_Cluster01108	666	XP_011456224.1	PREDICTED: sperm-associated antigen 17-like isoform X7	[Crassostrea gigas]
M_Cluster01109	241	XP_011427222.1	PREDICTED: pyruvate kinase PKM-like	[Crassostrea gigas]
M_Cluster01112	394	XP_011419722.1	PREDICTED: U2 snRNP-associated SURP motif-containing protein-like isoform X3	[Crassostrea gigas]
M_Cluster01113	425	XP_009061172.1	hypothetical protein LOTGIDRAFT_234706	[Lottia gigantea]
M_Cluster01114	323	XP_009058990.1	hypothetical protein LOTGIDRAFT_218011	[Lottia gigantea]
M_Cluster01116	333	XP_011433156.1	PREDICTED: transcription factor Maf-like	[Crassostrea gigas]
M_Cluster01118	508	XP_009051564.1	hypothetical protein LOTGIDRAFT_228299	[Lottia gigantea]
M_Cluster01123	827	XP_009066136.1	hypothetical protein LOTGIDRAFT_207383	[Lottia gigantea]
M_Cluster01124	648	XP_012945309.1	PREDICTED: collagen alpha-2(IV) chain-like	[Aplysia californica]
M_Cluster01127	317	XP_013069958.1	PREDICTED: target of rapamycin complex subunit LST8-like	[Biomphalaria glabrata]
M_Cluster01130	318	XP_005106887.1	PREDICTED: lipid phosphate phosphohydrolase 1-like	[Aplysia californica]
M_Cluster01131	363	XP_012946853.1	PREDICTED: uncharacterized protein LOC101849275	[Aplysia californica]
M_Cluster01132	530	XP_009065651.1	hypothetical protein LOTGIDRAFT_169090	[Lottia gigantea]
M_Cluster01136	502	XP_002954181.1	hypothetical protein VOLCADRAFT_64471	[Volvox carteri f. nagariensis]
M_Cluster01137	300	XP_005107044.1	PREDICTED: transcription elongation factor S-II-like	[Aplysia californica]
M_Cluster01138	786	XP_011434882.1	PREDICTED: uncharacterized protein LOC105333553 isoform X1	[Crassostrea gigas]
M_Cluster01139	406	XP_013067867.1	PREDICTED: calsyntenin-1-like	[Biomphalaria glabrata]
M_Cluster01140	276	XP_013087194.1	PREDICTED: toll-like receptor 4	[Biomphalaria glabrata]
M_Cluster01142	472	EKC25625.1	Coiled-coil domain-containing protein 81	[Crassostrea gigas]
M_Cluster01143	887	XP_011448985.1	PREDICTED: cilia- and flagella-associated protein 74-like isoform X3	[Crassostrea gigas]
M_Cluster01145	328	ABS19816.1	sarco/endoplasmic reticulum calcium ATPase isoform B	[Pinctada fucata]
M_Cluster01147	299	XP_012937838.1	PREDICTED: bromodomain-containing protein 8-like isoform X7	[Aplysia californica]
M_Cluster01149	601	ADF32020.1	leucine rich repeat only protein 2	[Azumapecten farreri]
M_Cluster01150	241	XP_013095795.1	PREDICTED: RNA polymerase II-associated factor 1 homolog	[Biomphalaria glabrata]
M_Cluster01151	351	AJQ21524.1	NOD-like receptor 1	[Mytilus galloprovincialis]
M_Cluster01152	369	XP_014701058.1	PREDICTED: C-type lectin domain family 7 member A-like isoform X1	[Equus asinus]
M_Cluster01157	481	XP_005102771.2	PREDICTED: proton-coupled folate transporter-like	[Aplysia californica]
M_Cluster01158	662	XP_009063572.1	hypothetical protein LOTGIDRAFT_167823	[Lottia gigantea]
M_Cluster01160	506	XP_012943131.1	PREDICTED: leucine-rich repeat-containing protein 74A-like	[Aplysia californica]
M_Cluster01161	872	XP_011415403.1	PREDICTED: E3 ubiquitin-protein ligase TRIM56-like	[Crassostrea gigas]
M_Cluster01162	140	XP_012685959.1	PREDICTED: FERM and PDZ domain-containing protein 4	[Clupea harengus]
M_Cluster01165	420	XP_009055317.1	hypothetical protein LOTGIDRAFT_209217	[Lottia gigantea]
M_Cluster01167	730	XP_013402010.1	PREDICTED: tripartite motif-containing protein 3-like	[Lingula anatina]
M_Cluster01173	845	XP_011430384.1	PREDICTED: uncharacterized protein LOC105330416 isoform X3	[Crassostrea gigas]
M_Cluster01174	131	XP_009066372.1	hypothetical protein LOTGIDRAFT_169836	[Lottia gigantea]
M_Cluster01175	577	XP_014778412.1	PREDICTED: WW domain-containing adapter protein with coiled-coil-like isoform X1	[Octopus bimaculoides]
M_Cluster01176	114	XP_011446653.1	PREDICTED: eukaryotic translation initiation factor 4E-binding protein 1-like	[Crassostrea gigas]
M_Cluster01177	449	XP_009066652.1	hypothetical protein LOTGIDRAFT_184651	[Lottia gigantea]
M_Cluster01180	1009	XP_014666070.1	PREDICTED: transcriptional activator SPT7-like	[Priapulus caudatus]
M_Cluster01183	225	XP_011408756.1	PREDICTED: uncharacterized protein K02A2.6-like, partial	[Amphimedon queenslandica]
M_Cluster01185	721	XP_009053554.1	hypothetical protein LOTGIDRAFT_231921	[Lottia gigantea]
M_Cluster01187	851	XP_006820770.1	PREDICTED: zinc finger protein 850-like, partial	[Saccoglossus kowalevskii]
M_Cluster01189	232	XP_011449485.1	PREDICTED: sal-like protein 1 isoform X1	[Crassostrea gigas]
M_Cluster01190	325	XP_009054873.1	hypothetical protein LOTGIDRAFT_161303	[Lottia gigantea]
M_Cluster01191	109	XP_009055030.1	hypothetical protein LOTGIDRAFT_118580	[Lottia gigantea]
M_Cluster01194	342	XP_009049778.1	hypothetical protein LOTGIDRAFT_186721	[Lottia gigantea]
M_Cluster01195	482	XP_005097915.2	PREDICTED: protein kintoun-like	[Aplysia californica]
M_Cluster01196	604	XP_009048669.1	hypothetical protein LOTGIDRAFT_157826	[Lottia gigantea]
M_Cluster01197	562	XP_009054208.1	hypothetical protein LOTGIDRAFT_188829	[Lottia gigantea]
M_Cluster01200	369	XP_005105115.1	PREDICTED: WD repeat-containing protein 70-like	[Aplysia californica]
M_Cluster01202	356	XP_013061621.1	PREDICTED: ras GTPase-activating-like protein IQGAP1 isoform X2	[Biomphalaria glabrata]
M_Cluster01205	978	AGG10806.1	toll-like receptor h precursor	[Mytilus galloprovincialis]
M_Cluster01206	285	XP_009048581.1	hypothetical protein LOTGIDRAFT_112062, partial	[Lottia gigantea]
M_Cluster01208	131	XP_012944934.1	PREDICTED: SH3 domain-binding glutamic acid-rich-like protein 3	[Aplysia californica]
M_Cluster01209	285	KOF96491.1	hypothetical protein OCBIM_22034680mg	[Octopus bimaculoides]
M_Cluster01210	498	XP_009047651.1	hypothetical protein LOTGIDRAFT_238206	[Lottia gigantea]
M_Cluster01212	339	CCJ09605.1	Ollistatin-like	[Patella vulgata]
M_Cluster01213	264	XP_009064137.1	hypothetical protein LOTGIDRAFT_235897	[Lottia gigantea]
M_Cluster01214	761	WP_042982161.1	collagen-binding protein	[Bacillus mycoides]
M_Cluster01215	501	XP_011456337.1	PREDICTED: YTH domain-containing family protein 3-like	[Crassostrea gigas]
M_Cluster01217	341	XP_013379450.1	PREDICTED: angiogenic factor with G patch and FHA domains 1-like isoform X2	[Lingula anatina]
M_Cluster01218	528	XP_012946844.1	PREDICTED: tripartite motif-containing protein 3-like	[Aplysia californica]
M_Cluster01219	152	XP_009056737.1	hypothetical protein LOTGIDRAFT_233044	[Lottia gigantea]
M_Cluster01224	440	XP_005105902.1	PREDICTED: uncharacterized protein LOC101849317	[Aplysia californica]
M_Cluster01225	586	XP_009062641.1	hypothetical protein LOTGIDRAFT_220456	[Lottia gigantea]
M_Cluster01226	645	XP_008479138.1	PREDICTED: nephrin-like, partial	[Diaphorina citri]
M_Cluster01229	637	XP_009056472.1	hypothetical protein LOTGIDRAFT_232908	[Lottia gigantea]
M_Cluster01230	753	XP_015757149.1	PREDICTED: uncharacterized protein LOC107336596 isoform X1	[Acropora digitifera]
M_Cluster01231	531	XP_014784556.1	PREDICTED: protein bicaudal D-like	[Octopus bimaculoides]
M_Cluster01232	438	EKC39239.1	Ankyrin-1	[Crassostrea gigas]
M_Cluster01233	653	XP_011445291.1	PREDICTED: E3 ubiquitin-protein ligase TRIM33-like isoform X3	[Crassostrea gigas]
M_Cluster01239	309	XP_009066020.1	hypothetical protein LOTGIDRAFT_236713	[Lottia gigantea]
M_Cluster01242	500	XP_009054089.1	hypothetical protein LOTGIDRAFT_144742, partial	[Lottia gigantea]
M_Cluster01245	512	XP_013387260.1	PREDICTED: cytochrome P450 4C1-like	[Lingula anatina]
M_Cluster01246	476	XP_012937981.1	PREDICTED: tyrosine-protein phosphatase 10D-like	[Aplysia californica]
M_Cluster01247	163	XP_002608775.1	hypothetical protein BRAFLDRAFT_289251	[Branchiostoma floridae]
M_Cluster01248	245	XP_009065365.1	hypothetical protein LOTGIDRAFT_155581	[Lottia gigantea]
M_Cluster01249	277	XP_009055213.1	hypothetical protein LOTGIDRAFT_239531	[Lottia gigantea]
M_Cluster01251	930	XP_009048399.1	hypothetical protein LOTGIDRAFT_172963	[Lottia gigantea]
M_Cluster01253	598	XP_011424866.1	PREDICTED: E3 ubiquitin-protein ligase MIB2-like isoform X1	[Crassostrea gigas]
M_Cluster01254	689	XP_005109720.1	PREDICTED: serine/threonine-protein kinase TAO1-like isoform X3	[Aplysia californica]
M_Cluster01257	683	XP_005110146.1	PREDICTED: F-box/WD repeat-containing protein 8-like	[Aplysia californica]
M_Cluster01259	274	ABN11925.1	putative vacuolar ATP synthase subunit B	[Maconellicoccus hirsutus]
M_Cluster01261	584	XP_009067242.1	hypothetical protein LOTGIDRAFT_237158	[Lottia gigantea]
M_Cluster01263	329	XP_014428867.1	PREDICTED: diffuse panbronchiolitis critical region protein 1	[Pelodiscus sinensis]
M_Cluster01265	488	XP_013063076.1	PREDICTED: regulator of G-protein signaling loco-like isoform X4	[Biomphalaria glabrata]
M_Cluster01266	699	XP_011442702.1	PREDICTED: toll-like receptor 13	[Crassostrea gigas]
M_Cluster01267	174	EKC19049.1	Homeobox protein SIX1	[Crassostrea gigas]
M_Cluster01269	647	XP_009047116.1	hypothetical protein LOTGIDRAFT_111250	[Lottia gigantea]
M_Cluster01271	889	XP_011419010.1	PREDICTED: protocadherin Fat 4-like isoform X3	[Crassostrea gigas]
M_Cluster01272	261	XP_009065654.1	hypothetical protein LOTGIDRAFT_236479	[Lottia gigantea]
M_Cluster01274	182	XP_011414172.1	PREDICTED: vacuolar protein sorting-associated protein 29	[Crassostrea gigas]
M_Cluster01275	320	XP_012938009.1	PREDICTED: sialin-like	[Aplysia californica]
M_Cluster01276	720	XP_011446803.1	PREDICTED: solute carrier organic anion transporter family member 4A1-like	[Crassostrea gigas]
M_Cluster01277	112	XP_011427159.1	PREDICTED: acyl-coenzyme A amino acid N-acyltransferase 2-like isoform X1	[Crassostrea gigas]
M_Cluster01279	167	KNE57014.1	ubiquitin-conjugating enzyme E2-16 kDa	[Allomyces macrogynus ATCC 38327]
M_Cluster01281	405	XP_013085383.1	PREDICTED: conserved oligomeric Golgi complex subunit 3-like isoform X2	[Biomphalaria glabrata]
M_Cluster01282	240	XP_013398731.1	PREDICTED: serine/threonine-protein phosphatase 6 regulatory ankyrin repeat subunit C-like isoform X1	[Lingula anatina]
M_Cluster01283	286	XP_013065532.1	PREDICTED: cholesterol 25-hydroxylase-like protein 1, member 2	[Biomphalaria glabrata]
M_Cluster01284	274	XP_009049069.1	hypothetical protein LOTGIDRAFT_238638	[Lottia gigantea]
M_Cluster01286	599	XP_009044339.1	hypothetical protein LOTGIDRAFT_109284	[Lottia gigantea]
M_Cluster01289	428	AMK01815.1	DCP2	[Mytilus galloprovincialis]
M_Cluster01290	165	XP_005760590.1	hypothetical protein EMIHUDRAFT_106192	[Emiliania huxleyi CCMP1516]
M_Cluster01291	813	XP_006816881.1	PREDICTED: roundabout homolog 2-like, partial	[Saccoglossus kowalevskii]
M_Cluster01293	404	XP_009067355.1	hypothetical protein LOTGIDRAFT_170455	[Lottia gigantea]
M_Cluster01295	223	XP_012941875.1	PREDICTED: CD9 antigen-like isoform X1	[Aplysia californica]
M_Cluster01298	352	XP_013065979.1	PREDICTED: uncharacterized protein LOC106054597	[Biomphalaria glabrata]
M_Cluster01300	206	XP_005103729.1	PREDICTED: gastrin/cholecystokinin type B receptor-like isoform X3	[Aplysia californica]
M_Cluster01302	169	XP_013381028.1	PREDICTED: uncharacterized protein LOC106152082	[Lingula anatina]
M_Cluster01306	1011	XP_001329422.1	ankyrin repeat protein	[Trichomonas vaginalis G3]
M_Cluster01308	422	XP_011418564.1	PREDICTED: b(0,+)-type amino acid transporter 1-like isoform X1	[Crassostrea gigas]
M_Cluster01310	250	XP_005099009.1	PREDICTED: conserved oligomeric Golgi complex subunit 5-like	[Aplysia californica]
M_Cluster01312	279	XP_002609622.1	hypothetical protein BRAFLDRAFT_87843	[Branchiostoma floridae]
M_Cluster01313	112	XP_014790419.1	PREDICTED: insulin-induced gene 2 protein-like isoform X1	[Octopus bimaculoides]
M_Cluster01315	457	XP_013026615.1	PREDICTED: LOW QUALITY PROTEIN: titin	[Anser cygnoides domesticus]
M_Cluster01316	501	XP_009062478.1	hypothetical protein LOTGIDRAFT_207043	[Lottia gigantea]
M_Cluster01317	507	XP_006813392.1	PREDICTED: uncharacterized protein LOC102810040	[Saccoglossus kowalevskii]
M_Cluster01318	422	XP_014789573.1	PREDICTED: receptor-type tyrosine-protein phosphatase T-like isoform X1	[Octopus bimaculoides]
M_Cluster01320	354	XP_009049126.1	hypothetical protein LOTGIDRAFT_173399	[Lottia gigantea]
M_Cluster01322	396	XP_009048110.1	hypothetical protein LOTGIDRAFT_139782, partial	[Lottia gigantea]
M_Cluster01323	515	XP_014380302.1	PREDICTED: solute carrier family 35 member F6 isoform X2	[Alligator sinensis]
M_Cluster01325	310	XP_009045037.1	hypothetical protein LOTGIDRAFT_223980	[Lottia gigantea]
M_Cluster01326	200	XP_005111310.2	PREDICTED: copine family protein 2-like	[Aplysia californica]
M_Cluster01328	518	XP_009066603.1	hypothetical protein LOTGIDRAFT_184615	[Lottia gigantea]
M_Cluster01334	411	XP_013089155.1	PREDICTED: tubulin-specific chaperone E-like	[Biomphalaria glabrata]
M_Cluster01335	895	XP_009049517.1	hypothetical protein LOTGIDRAFT_238706	[Lottia gigantea]
M_Cluster01341	640	XP_011431808.1	PREDICTED: SUMO-activating enzyme subunit 2-like	[Crassostrea gigas]
M_Cluster01342	434	XP_013087263.1	PREDICTED: uncharacterized protein LOC106071649	[Biomphalaria glabrata]
M_Cluster01343	363	XP_014782653.1	PREDICTED: uncharacterized protein LOC106878071	[Octopus bimaculoides]
M_Cluster01344	432	XP_009052453.1	hypothetical protein LOTGIDRAFT_231740	[Lottia gigantea]
M_Cluster01346	222	XP_009048881.1	hypothetical protein LOTGIDRAFT_225808	[Lottia gigantea]
M_Cluster01347	614	XP_013397856.1	PREDICTED: GTPase IMAP family member 4-like	[Lingula anatina]
M_Cluster01350	301	XP_009054208.1	hypothetical protein LOTGIDRAFT_188829	[Lottia gigantea]
M_Cluster01353	506	NP_001191404.1	staufen	[Aplysia californica]
M_Cluster01355	455	XP_005095315.1	PREDICTED: beta-1,4-mannosyltransferase egh-like	[Aplysia californica]
M_Cluster01357	239	XP_006822604.1	PREDICTED: histidine-rich glycoprotein-like	[Saccoglossus kowalevskii]
M_Cluster01358	81	XP_009049605.1	hypothetical protein LOTGIDRAFT_238739	[Lottia gigantea]
M_Cluster01359	160	XP_002587289.1	hypothetical protein BRAFLDRAFT_237641	[Branchiostoma floridae]
M_Cluster01361	407	NP_001191549.1	soluble guanylate cyclase subunit	[Aplysia californica]
M_Cluster01363	341	EKC22283.1	hypothetical protein CGI_10002533	[Crassostrea gigas]
M_Cluster01365	464	XP_005099721.2	PREDICTED: glutathione reductase, mitochondrial-like	[Aplysia californica]
M_Cluster01366	651	XP_012935850.1	PREDICTED: uncharacterized protein LOC101855241	[Aplysia californica]
M_Cluster01368	192	XP_012939361.1	PREDICTED: cell division control protein 42 homolog	[Aplysia californica]
M_Cluster01369	645	XP_011415403.1	PREDICTED: E3 ubiquitin-protein ligase TRIM56-like	[Crassostrea gigas]
M_Cluster01373	410	XP_009054849.1	hypothetical protein LOTGIDRAFT_232378	[Lottia gigantea]
M_Cluster01374	566	XP_009055120.1	hypothetical protein LOTGIDRAFT_232514	[Lottia gigantea]
M_Cluster01379	155	XP_013081548.1	PREDICTED: maestro heat-like repeat-containing protein family member 1, partial	[Biomphalaria glabrata]
M_Cluster01383	352	XP_009052918.1	hypothetical protein LOTGIDRAFT_115951	[Lottia gigantea]
M_Cluster01384	454	XP_005094128.1	PREDICTED: serine incorporator 1-like isoform X7	[Aplysia californica]
M_Cluster01387	355	EKC33206.1	THAP domain-containing protein 9	[Crassostrea gigas]
M_Cluster01388	556	XP_009062632.1	hypothetical protein LOTGIDRAFT_128640, partial	[Lottia gigantea]
M_Cluster01389	882	XP_005107626.1	PREDICTED: cilia- and flagella-associated protein 58-like	[Aplysia californica]
M_Cluster01391	762	WP_054051639.1	MULTISPECIES: pentapeptide MXKDX repeat protein	[Pseudomonas]
M_Cluster01392	459	XP_011452311.1	PREDICTED: interferon-induced protein 44-like	[Crassostrea gigas]
M_Cluster01395	110	KXJ07591.1	hypothetical protein AC249_AIPGENE12728, partial	[Exaiptasia pallida]
M_Cluster01399	813	XP_009064454.1	hypothetical protein LOTGIDRAFT_168320	[Lottia gigantea]
M_Cluster01400	818	XP_013080513.1	PREDICTED: vacuolar protein sorting-associated protein 35-like	[Biomphalaria glabrata]
M_Cluster01401	162	XP_005088897.1	PREDICTED: sorting nexin-12-like	[Aplysia californica]
M_Cluster01403	207	XP_009047011.1	hypothetical protein LOTGIDRAFT_238030	[Lottia gigantea]
M_Cluster01404	513	XP_014289688.1	PREDICTED: ankyrin repeat domain-containing protein 17	[Halyomorpha halys]
M_Cluster01406	235	XP_009054208.1	hypothetical protein LOTGIDRAFT_188829	[Lottia gigantea]
M_Cluster01408	243	XP_009053635.1	hypothetical protein LOTGIDRAFT_160339	[Lottia gigantea]
M_Cluster01409	373	KDR13169.1	Nucleoporin 50 kDa	[Zootermopsis nevadensis]
M_Cluster01410	408	XP_012946844.1	PREDICTED: tripartite motif-containing protein 3-like	[Aplysia californica]
M_Cluster01411	291	XP_011449549.1	PREDICTED: failed axon connections homolog isoform X5	[Crassostrea gigas]
M_Cluster01412	304	XP_009066854.1	hypothetical protein LOTGIDRAFT_91642, partial	[Lottia gigantea]
M_Cluster01413	448	XP_014788556.1	PREDICTED: microtubule-associated protein futsch-like isoform X4	[Octopus bimaculoides]
M_Cluster01415	638	XP_011427370.1	PREDICTED: CREB-binding protein-like isoform X3	[Crassostrea gigas]
M_Cluster01417	707	XP_009059586.1	hypothetical protein LOTGIDRAFT_218637	[Lottia gigantea]
M_Cluster01418	182	XP_011425562.1	PREDICTED: serine/arginine-rich splicing factor 6-like isoform X1	[Crassostrea gigas]
M_Cluster01419	667	AJF36072.1	metalloprotease	[Haliotis discus hannai]
M_Cluster01420	253	XP_012944977.1	PREDICTED: chromodomain-helicase-DNA-binding protein 4-like isoform X1	[Aplysia californica]
M_Cluster01421	465	XP_012946844.1	PREDICTED: tripartite motif-containing protein 3-like	[Aplysia californica]
M_Cluster01427	232	XP_013383185.1	PREDICTED: docking protein 2-like isoform X1	[Lingula anatina]
M_Cluster01428	443	XP_012941851.1	PREDICTED: uncharacterized protein LOC101859375	[Aplysia californica]
M_Cluster01431	345	XP_013092022.1	PREDICTED: sister chromatid cohesion protein PDS5 homolog A-B-like isoform X3	[Biomphalaria glabrata]
M_Cluster01433	393	XP_012942054.1	PREDICTED: torsin-1A-interacting protein 2-like	[Aplysia californica]
M_Cluster01434	697	XP_009055429.1	hypothetical protein LOTGIDRAFT_228571	[Lottia gigantea]
M_Cluster01436	542	XP_005089639.1	PREDICTED: glycylpeptide N-tetradecanoyltransferase 2-like	[Aplysia californica]
M_Cluster01438	149	XP_011427953.1	PREDICTED: synaptobrevin-like isoform X4	[Crassostrea gigas]
M_Cluster01441	402	XP_013077492.1	PREDICTED: microtubule-associated protein futsch-like	[Biomphalaria glabrata]
M_Cluster01442	194	XP_009048033.1	hypothetical protein LOTGIDRAFT_230682	[Lottia gigantea]
M_Cluster01447	141	XP_009056798.1	hypothetical protein LOTGIDRAFT_233089	[Lottia gigantea]
M_Cluster01454	132	XP_013062448.1	PREDICTED: glycine--tRNA ligase-like	[Biomphalaria glabrata]
M_Cluster01456	394	XP_012946878.1	PREDICTED: phosphatidylinositol 3-kinase regulatory subunit alpha-like	[Aplysia californica]
M_Cluster01457	806	XP_009043931.1	hypothetical protein LOTGIDRAFT_208417	[Lottia gigantea]
M_Cluster01458	398	XP_012945721.1	PREDICTED: mesocentin-like	[Aplysia californica]
M_Cluster01459	321	XP_009056979.1	hypothetical protein LOTGIDRAFT_233175	[Lottia gigantea]
M_Cluster01463	338	XP_005094525.1	PREDICTED: fructose-1,6-bisphosphatase 1-like	[Aplysia californica]
M_Cluster01464	515	XP_013078225.1	PREDICTED: secretin receptor-like	[Biomphalaria glabrata]
M_Cluster01465	725	XP_013082468.1	PREDICTED: potassium channel subfamily K member 18-like	[Biomphalaria glabrata]
M_Cluster01466	559	XP_014775099.1	PREDICTED: nicalin-like	[Octopus bimaculoides]
M_Cluster01467	244	XP_013074839.1	PREDICTED: uncharacterized protein LOC106061303	[Biomphalaria glabrata]
M_Cluster01468	138	XP_009049515.1	hypothetical protein LOTGIDRAFT_141482	[Lottia gigantea]
M_Cluster01470	143	XP_014007120.1	PREDICTED: interleukin-6 receptor subunit alpha isoform X2	[Salmo salar]
M_Cluster01472	182	XP_001636941.1	predicted protein	[Nematostella vectensis]
M_Cluster01473	680	XP_011417900.1	PREDICTED: sodium-dependent proline transporter-like isoform X1	[Crassostrea gigas]
M_Cluster01474	277	XP_012936906.1	PREDICTED: transmembrane protein 178B-like	[Aplysia californica]
M_Cluster01475	440	XP_012936181.1	PREDICTED: advillin-like	[Aplysia californica]
M_Cluster01476	504	XP_009059144.1	hypothetical protein LOTGIDRAFT_123812, partial	[Lottia gigantea]
M_Cluster01477	970	ABY87358.1	hypothetical protein 2	[Haliotis diversicolor]
M_Cluster01478	282	EKC32693.1	Interferon-induced protein 44-like protein	[Crassostrea gigas]
M_Cluster01479	554	XP_011428261.1	PREDICTED: serine/threonine-protein kinase RIO3-like	[Crassostrea gigas]
M_Cluster01480	201	XP_013070808.1	PREDICTED: uncharacterized protein LOC106057986 isoform X2	[Biomphalaria glabrata]
M_Cluster01482	314	XP_009046387.1	hypothetical protein LOTGIDRAFT_110940	[Lottia gigantea]
M_Cluster01485	295	XP_009050269.1	hypothetical protein LOTGIDRAFT_173993	[Lottia gigantea]
M_Cluster01487	505	XP_009058147.1	hypothetical protein LOTGIDRAFT_182753, partial	[Lottia gigantea]
M_Cluster01488	424	XP_011428434.1	PREDICTED: Golgi reassembly-stacking protein 2-like isoform X2	[Crassostrea gigas]
M_Cluster01489	439	XP_013393546.1	PREDICTED: alpha-(1,3)-fucosyltransferase C-like	[Lingula anatina]
M_Cluster01490	655	XP_009045076.1	hypothetical protein LOTGIDRAFT_224004	[Lottia gigantea]
M_Cluster01491	504	XP_001637762.1	predicted protein	[Nematostella vectensis]
M_Cluster01492	493	EKC18573.1	Calcium homeostasis endoplasmic reticulum protein	[Crassostrea gigas]
M_Cluster01493	344	XP_013410155.1	PREDICTED: uncharacterized protein LOC106173543	[Lingula anatina]
M_Cluster01494	699	XP_005100181.2	PREDICTED: exocyst complex component 7-like	[Aplysia californica]
M_Cluster01496	223	XP_011256752.1	PREDICTED: microtubule-associated protein RP/EB family member 1 isoform X4	[Camponotus floridanus]
M_Cluster01499	107	XP_013404260.1	PREDICTED: drebrin-like protein B	[Lingula anatina]
M_Cluster01500	159	XP_009059957.1	hypothetical protein LOTGIDRAFT_203131	[Lottia gigantea]
M_Cluster01503	528	XP_009060528.1	hypothetical protein LOTGIDRAFT_219009	[Lottia gigantea]
M_Cluster01504	170	XP_014647684.1	PREDICTED: poly	[ADP-ribose]
M_Cluster01505	232	XP_006823325.1	PREDICTED: trichohyalin-like	[Saccoglossus kowalevskii]
M_Cluster01508	156	XP_009047550.1	hypothetical protein LOTGIDRAFT_238162	[Lottia gigantea]
M_Cluster01509	115	XP_011419940.1	PREDICTED: homeobox protein SIX4-like	[Crassostrea gigas]
M_Cluster01510	98	XP_009057622.1	hypothetical protein LOTGIDRAFT_233363	[Lottia gigantea]
M_Cluster01513	396	XP_009059467.1	hypothetical protein LOTGIDRAFT_192573	[Lottia gigantea]
M_Cluster01514	599	XP_012940541.1	PREDICTED: uncharacterized protein LOC101864077	[Aplysia californica]
M_Cluster01516	151	XP_013884126.1	PREDICTED: uncharacterized protein LOC106532573 isoform X5	[Austrofundulus limnaeus]
M_Cluster01521	963	XP_009044636.1	hypothetical protein LOTGIDRAFT_237269	[Lottia gigantea]
M_Cluster01522	840	XP_013408857.1	PREDICTED: uncharacterized protein LOC106172616	[Lingula anatina]
M_Cluster01523	394	KKF30905.1	Flagellar attachment zone protein 1	[Larimichthys crocea]
M_Cluster01525	902	EKC23874.1	Inter-alpha-trypsin inhibitor heavy chain H3	[Crassostrea gigas]
M_Cluster01526	273	XP_014769614.1	PREDICTED: probable ATP-dependent RNA helicase DDX23	[Octopus bimaculoides]
M_Cluster01527	436	XP_011411874.1	PREDICTED: cytoplasmic aconitate hydratase-like isoform X3	[Crassostrea gigas]
M_Cluster01529	288	XP_009053822.1	hypothetical protein LOTGIDRAFT_117262	[Lottia gigantea]
M_Cluster01530	263	XP_013065680.1	PREDICTED: nurim-like	[Biomphalaria glabrata]
M_Cluster01531	367	XP_014287533.1	PREDICTED: serine/threonine-protein phosphatase 6 regulatory ankyrin repeat subunit A-like	[Halyomorpha halys]
M_Cluster01532	822	XP_012943087.1	PREDICTED: vegetative incompatibility protein HET-E-1-like	[Aplysia californica]
M_Cluster01533	105	XP_014772206.1	PREDICTED: GTP cyclohydrolase 1 feedback regulatory protein-like	[Octopus bimaculoides]
M_Cluster01534	402	XP_009054560.1	hypothetical protein LOTGIDRAFT_232262	[Lottia gigantea]
M_Cluster01535	877	XP_009065584.1	hypothetical protein LOTGIDRAFT_236450	[Lottia gigantea]
M_Cluster01536	420	XP_009060285.1	hypothetical protein LOTGIDRAFT_106056, partial	[Lottia gigantea]
M_Cluster01537	226	XP_009063475.1	hypothetical protein LOTGIDRAFT_235711	[Lottia gigantea]
M_Cluster01538	899	XP_009065367.1	hypothetical protein LOTGIDRAFT_229701	[Lottia gigantea]
M_Cluster01539	370	XP_014786918.1	PREDICTED: ATP-dependent zinc metalloprotease YME1 homolog isoform X1	[Octopus bimaculoides]
M_Cluster01541	987	XP_009053643.1	hypothetical protein LOTGIDRAFT_160348	[Lottia gigantea]
M_Cluster01542	341	XP_009044148.1	hypothetical protein LOTGIDRAFT_68744, partial	[Lottia gigantea]
M_Cluster01546	379	XP_009048876.1	hypothetical protein LOTGIDRAFT_200770	[Lottia gigantea]
M_Cluster01547	452	XP_009056899.1	hypothetical protein LOTGIDRAFT_216777	[Lottia gigantea]
M_Cluster01548	324	XP_009059552.1	hypothetical protein LOTGIDRAFT_192673	[Lottia gigantea]
M_Cluster01549	476	XP_009065807.1	hypothetical protein LOTGIDRAFT_222617	[Lottia gigantea]
M_Cluster01550	172	XP_005098534.1	PREDICTED: uncharacterized protein LOC101850416	[Aplysia californica]
M_Cluster01552	153	ELU05953.1	hypothetical protein CAPTEDRAFT_202466	[Capitella teleta]
M_Cluster01553	111	XP_014789840.1	PREDICTED: protein RCC2-like	[Octopus bimaculoides]
M_Cluster01555	591	XP_011440752.1	PREDICTED: protein regulator of cytokinesis 1-like isoform X4	[Crassostrea gigas]
M_Cluster01557	453	XP_002607687.1	hypothetical protein BRAFLDRAFT_82867	[Branchiostoma floridae]
M_Cluster01558	883	XP_009058267.1	hypothetical protein LOTGIDRAFT_163508	[Lottia gigantea]
M_Cluster01562	515	XP_009062913.1	hypothetical protein LOTGIDRAFT_235432	[Lottia gigantea]
M_Cluster01563	389	EKC26515.1	Crooked neck-like protein 1	[Crassostrea gigas]
M_Cluster01564	335	XP_014775946.1	PREDICTED: cell division cycle 5-like protein	[Octopus bimaculoides]
M_Cluster01568	618	EKC34022.1	Apoptosis 1 inhibitor	[Crassostrea gigas]
M_Cluster01569	169	XP_013997078.1	PREDICTED: uncharacterized protein LOC106569888, partial	[Salmo salar]
M_Cluster01570	435	XP_009057385.1	hypothetical protein LOTGIDRAFT_121560	[Lottia gigantea]
M_Cluster01571	941	XP_009062921.1	hypothetical protein LOTGIDRAFT_220695	[Lottia gigantea]
M_Cluster01572	559	XP_011448853.1	PREDICTED: uncharacterized protein LOC105343255	[Crassostrea gigas]
M_Cluster01574	550	XP_009057978.1	hypothetical protein LOTGIDRAFT_105230, partial	[Lottia gigantea]
M_Cluster01575	593	ALJ77589.1	matrix metalloproteinase 1	[Haliotis discus hannai]
M_Cluster01577	332	XP_009059237.1	hypothetical protein LOTGIDRAFT_192316	[Lottia gigantea]
M_Cluster01579	223	XP_009063279.1	hypothetical protein LOTGIDRAFT_235620	[Lottia gigantea]
M_Cluster01581	613	XP_009051030.1	hypothetical protein LOTGIDRAFT_231402	[Lottia gigantea]
M_Cluster01584	448	XP_013381100.1	PREDICTED: uncharacterized protein LOC106152150	[Lingula anatina]
M_Cluster01588	292	XP_013388856.1	PREDICTED: serine/threonine-protein phosphatase 6 regulatory ankyrin repeat subunit B-like	[Lingula anatina]
M_Cluster01589	723	XP_011446323.1	PREDICTED: cell wall protein DAN4-like	[Crassostrea gigas]
M_Cluster01590	746	XP_009046047.1	hypothetical protein LOTGIDRAFT_237776	[Lottia gigantea]
M_Cluster01591	137	XP_013380548.1	PREDICTED: calcium-activated chloride channel regulator 4A-like	[Lingula anatina]
M_Cluster01593	232	XP_009059729.1	hypothetical protein LOTGIDRAFT_164981	[Lottia gigantea]
M_Cluster01594	187	XP_009045015.1	hypothetical protein LOTGIDRAFT_198754	[Lottia gigantea]
M_Cluster01596	878	XP_009044018.1	hypothetical protein LOTGIDRAFT_228048	[Lottia gigantea]
M_Cluster01599	447	XP_012946844.1	PREDICTED: tripartite motif-containing protein 3-like	[Aplysia californica]
M_Cluster01600	193	XP_011434256.1	PREDICTED: arginine/serine-rich coiled-coil protein 2-like isoform X1	[Crassostrea gigas]
M_Cluster01601	282	XP_013380344.1	PREDICTED: ras and EF-hand domain-containing protein-like	[Lingula anatina]
M_Cluster01602	497	XP_009062562.1	hypothetical protein LOTGIDRAFT_166873	[Lottia gigantea]
M_Cluster01603	992	KOF83546.1	hypothetical protein OCBIM_22023613mg	[Octopus bimaculoides]
M_Cluster01606	506	XP_014289688.1	PREDICTED: ankyrin repeat domain-containing protein 17	[Halyomorpha halys]
M_Cluster01607	741	XP_011435415.1	PREDICTED: uncharacterized protein LOC105333895 isoform X4	[Crassostrea gigas]
M_Cluster01611	463	XP_011436287.1	PREDICTED: calpain-7-like	[Crassostrea gigas]
M_Cluster01613	455	XP_009052674.1	hypothetical protein LOTGIDRAFT_239263	[Lottia gigantea]
M_Cluster01614	221	XP_013070439.1	PREDICTED: syntenin-1-like isoform X2	[Biomphalaria glabrata]
M_Cluster01615	908	XP_009047392.1	hypothetical protein LOTGIDRAFT_238088	[Lottia gigantea]
M_Cluster01617	250	XP_014289688.1	PREDICTED: ankyrin repeat domain-containing protein 17	[Halyomorpha halys]
M_Cluster01620	218	XP_009043643.1	hypothetical protein LOTGIDRAFT_227796	[Lottia gigantea]
M_Cluster01621	392	XP_009046859.1	hypothetical protein LOTGIDRAFT_138363	[Lottia gigantea]
M_Cluster01623	349	XP_011426429.1	PREDICTED: uncharacterized protein LOC105327567	[Crassostrea gigas]
M_Cluster01624	614	XP_011433479.1	PREDICTED: pre-mRNA-processing-splicing factor 8	[Crassostrea gigas]
M_Cluster01625	503	XP_009047459.1	hypothetical protein LOTGIDRAFT_225086	[Lottia gigantea]
M_Cluster01626	269	XP_009065179.1	hypothetical protein LOTGIDRAFT_155365	[Lottia gigantea]
M_Cluster01627	143	XP_008773853.1	PREDICTED: zinc finger protein 431-like isoform X1	[Rattus norvegicus]
M_Cluster01628	787	XP_013405111.1	PREDICTED: uncharacterized protein LOC106169974	[Lingula anatina]
M_Cluster01630	244	XP_010597000.1	PREDICTED: transient receptor potential cation channel subfamily M member 2	[Loxodonta africana]
M_Cluster01632	226	XP_010859828.1	PREDICTED: keratin-associated protein 5-1-like isoform X1	[Bison bison bison]
M_Cluster01636	330	XP_011450992.1	PREDICTED: store-operated calcium entry-associated regulatory factor-like isoform X2	[Crassostrea gigas]
M_Cluster01639	261	XP_013406748.1	PREDICTED: probable ATP-dependent RNA helicase YTHDC2	[Lingula anatina]
M_Cluster01643	736	XP_011421238.1	PREDICTED: transducin beta-like protein 3	[Crassostrea gigas]
M_Cluster01645	441	XP_011488918.1	PREDICTED: uncharacterized protein LOC105356963	[Oryzias latipes]
M_Cluster01646	322	XP_009052416.1	hypothetical protein LOTGIDRAFT_231723	[Lottia gigantea]
M_Cluster01647	67	XP_002611409.1	hypothetical protein BRAFLDRAFT_63963	[Branchiostoma floridae]
M_Cluster01649	839	XP_011420529.1	PREDICTED: coatomer subunit alpha-like	[Crassostrea gigas]
M_Cluster01653	297	XP_014783634.1	PREDICTED: RNA-binding protein 25-like	[Octopus bimaculoides]
M_Cluster01655	244	XP_011422154.1	PREDICTED: yrdC domain-containing protein, mitochondrial-like	[Crassostrea gigas]
M_Cluster01657	590	XP_005095448.2	PREDICTED: uncharacterized protein LOC101864606	[Aplysia californica]
M_Cluster01658	315	XP_014770779.1	PREDICTED: sulfotransferase family cytosolic 1B member 1-like	[Octopus bimaculoides]
M_Cluster01659	427	XP_014109537.1	PREDICTED: tumor necrosis factor receptor superfamily member 6B	[Pseudopodoces humilis]
M_Cluster01660	681	XP_011412045.1	PREDICTED: uncharacterized protein LOC105317182 isoform X2	[Crassostrea gigas]
M_Cluster01662	266	XP_009044346.1	hypothetical protein LOTGIDRAFT_177712	[Lottia gigantea]
M_Cluster01663	561	XP_013077188.1	PREDICTED: calpain-A-like	[Biomphalaria glabrata]
M_Cluster01664	457	AGI44580.1	GATA-binding factor	[Azumapecten farreri]
M_Cluster01666	267	XP_013409936.1	PREDICTED: death-associated inhibitor of apoptosis 2-like	[Lingula anatina]
M_Cluster01667	302	XP_011419470.1	PREDICTED: GPN-loop GTPase 2-like	[Crassostrea gigas]
M_Cluster01668	522	XP_011508736.1	PREDICTED: P-selectin glycoprotein ligand 1-like isoform X1	[Homo sapiens]
M_Cluster01671	480	XP_012940810.1	PREDICTED: sushi, von Willebrand factor type A, EGF and pentraxin domain-containing protein 1-like	[Aplysia californica]
M_Cluster01672	404	XP_012938347.1	PREDICTED: trafficking protein particle complex subunit 12-like isoform X2	[Aplysia californica]
M_Cluster01673	186	XP_011447799.1	PREDICTED: nicotinamide phosphoribosyltransferase-like	[Crassostrea gigas]
M_Cluster01674	599	XP_011439390.1	PREDICTED: actin-related protein 8-like	[Crassostrea gigas]
M_Cluster01676	493	XP_009023467.1	hypothetical protein HELRODRAFT_177005	[Helobdella robusta]
M_Cluster01678	570	XP_005090349.2	PREDICTED: organic cation transporter protein-like	[Aplysia californica]
M_Cluster01679	271	XP_011417364.1	PREDICTED: paired mesoderm homeobox protein 2-like	[Crassostrea gigas]
M_Cluster01683	736	XP_009048803.1	hypothetical protein LOTGIDRAFT_157973	[Lottia gigantea]
M_Cluster01684	312	XP_011241673.1	PREDICTED: gamma-glutamyltranspeptidase 1 isoform X2	[Mus musculus]
M_Cluster01685	211	XP_009064488.1	hypothetical protein LOTGIDRAFT_168358	[Lottia gigantea]
M_Cluster01694	287	XP_002605150.1	hypothetical protein BRAFLDRAFT_223742	[Branchiostoma floridae]
M_Cluster01699	283	XP_009051195.1	hypothetical protein LOTGIDRAFT_205347	[Lottia gigantea]
M_Cluster01700	469	XP_013382623.1	PREDICTED: CD109 antigen-like	[Lingula anatina]
M_Cluster01706	387	AEE01361.1	EGF-like domain containing protein	[Haliotis diversicolor]
M_Cluster01707	318	XP_011455706.1	PREDICTED: zinc finger protein 341-like	[Crassostrea gigas]
M_Cluster01710	567	WP_035735757.1	methyltransferase FkbM	[Arthrospira platensis]
M_Cluster01712	308	XP_005090817.2	PREDICTED: gephyrin-like	[Aplysia californica]
M_Cluster01715	431	XP_009050249.1	hypothetical protein LOTGIDRAFT_142329	[Lottia gigantea]
M_Cluster01719	339	XP_011449958.1	PREDICTED: uncharacterized protein LOC105344074	[Crassostrea gigas]
M_Cluster01720	185	XP_014789676.1	PREDICTED: actin-related protein 2/3 complex subunit 4	[Octopus bimaculoides]
M_Cluster01721	269	XP_009046286.1	hypothetical protein LOTGIDRAFT_212328	[Lottia gigantea]
M_Cluster01722	276	XP_012935393.1	PREDICTED: uncharacterized protein LOC101845075 isoform X1	[Aplysia californica]
M_Cluster01725	237	XP_013082661.1	PREDICTED: sodium- and chloride-dependent neutral and basic amino acid transporter B(0+)-like, partial	[Biomphalaria glabrata]
M_Cluster01729	450	AJA37865.1	fucolectin-related molecule	[Littorina littorea]
M_Cluster01730	223	XP_013421265.1	PREDICTED: nuclear cap-binding protein subunit 1-like	[Lingula anatina]
M_Cluster01732	453	XP_002600435.1	hypothetical protein BRAFLDRAFT_99625	[Branchiostoma floridae]
M_Cluster01735	200	XP_013096614.1	PREDICTED: uncharacterized protein LOC106079904	[Biomphalaria glabrata]
M_Cluster01736	115	XP_005097862.1	PREDICTED: glucose-6-phosphate 1-dehydrogenase-like	[Aplysia californica]
M_Cluster01740	596	EKC27433.1	Putative splicing factor, arginine/serine-rich 7	[Crassostrea gigas]
M_Cluster01741	231	XP_012944896.1	PREDICTED: uncharacterized protein LOC101849090	[Aplysia californica]
M_Cluster01749	277	XP_006822461.1	PREDICTED: neurogenic locus notch homolog protein 1-like	[Saccoglossus kowalevskii]
M_Cluster01751	259	XP_011443733.1	PREDICTED: ankyrin repeat domain-containing protein 29-like	[Crassostrea gigas]
M_Cluster01752	795	XP_009058053.1	hypothetical protein LOTGIDRAFT_228810	[Lottia gigantea]
M_Cluster01753	932	XP_005088928.1	PREDICTED: cilia- and flagella-associated protein 69-like isoform X3	[Aplysia californica]
M_Cluster01754	806	XP_011619144.1	PREDICTED: deleted in malignant brain tumors 1 protein-like, partial	[Takifugu rubripes]
M_Cluster01756	815	XP_009053903.1	hypothetical protein LOTGIDRAFT_232075	[Lottia gigantea]
M_Cluster01757	327	XP_009065798.1	hypothetical protein LOTGIDRAFT_169235	[Lottia gigantea]
M_Cluster01758	413	XP_011453637.1	PREDICTED: dol-P-Man:Man(5)GlcNAc(2)-PP-Dol alpha-1,3-mannosyltransferase-like	[Crassostrea gigas]
M_Cluster01759	355	XP_011432954.1	PREDICTED: BTB/POZ domain-containing protein 17-like	[Crassostrea gigas]
M_Cluster01761	478	XP_009058123.1	hypothetical protein LOTGIDRAFT_228850	[Lottia gigantea]
M_Cluster01764	216	XP_005089456.1	PREDICTED: probable tRNA(His) guanylyltransferase	[Aplysia californica]
M_Cluster01765	645	XP_011453114.1	PREDICTED: toll-like receptor 2	[Crassostrea gigas]
M_Cluster01768	330	XP_013077188.1	PREDICTED: calpain-A-like	[Biomphalaria glabrata]
M_Cluster01769	422	WP_000748616.1	2&apos;,3&apos;-cyclic-nucleotide 2&apos;-phosphodiesterase	[Bacillus thuringiensis]
M_Cluster01771	487	XP_009064658.1	hypothetical protein LOTGIDRAFT_168532	[Lottia gigantea]
M_Cluster01779	584	XP_012989279.1	PREDICTED: signaling mucin HKR1-like	[Esox lucius]
M_Cluster01780	104	XP_009044104.1	hypothetical protein LOTGIDRAFT_203011	[Lottia gigantea]
M_Cluster01781	204	XP_001636941.1	predicted protein	[Nematostella vectensis]
M_Cluster01782	313	XP_009057905.1	hypothetical protein LOTGIDRAFT_209569	[Lottia gigantea]
M_Cluster01784	191	XP_013069384.1	PREDICTED: calpain-B-like isoform X3	[Biomphalaria glabrata]
M_Cluster01787	353	XP_009054208.1	hypothetical protein LOTGIDRAFT_188829	[Lottia gigantea]
M_Cluster01788	524	XP_005089461.1	PREDICTED: calpain-2 catalytic subunit-like	[Aplysia californica]
M_Cluster01794	394	AEW42987.1	putative polyadenylate-binding protein 1, partial	[Haliotis diversicolor]
M_Cluster01795	363	KXJ24323.1	hypothetical protein AC249_AIPGENE24559	[Exaiptasia pallida]
M_Cluster01797	147	XP_011431554.1	PREDICTED: bone morphogenetic protein 2-B-like	[Crassostrea gigas]
M_Cluster01798	308	XP_013073159.1	PREDICTED: tudor domain-containing protein 3-like	[Biomphalaria glabrata]
M_Cluster01801	331	XP_014019134.1	PREDICTED: S-antigen protein-like	[Salmo salar]
M_Cluster01803	146	XP_013387423.1	PREDICTED: meteorin-like protein	[Lingula anatina]
M_Cluster01804	352	XP_009059804.1	hypothetical protein LOTGIDRAFT_218839	[Lottia gigantea]
M_Cluster01805	173	XP_001123016.2	PREDICTED: multidrug resistance-associated protein 1-like	[Apis mellifera]
M_Cluster01807	611	XP_009057907.1	hypothetical protein LOTGIDRAFT_105531	[Lottia gigantea]
M_Cluster01808	212	XP_014778394.1	PREDICTED: PRELI domain-containing protein 1, mitochondrial-like	[Octopus bimaculoides]
M_Cluster01813	435	XP_009047564.1	hypothetical protein LOTGIDRAFT_200091, partial	[Lottia gigantea]
M_Cluster01817	554	XP_011448835.1	PREDICTED: dynein heavy chain 5, axonemal-like isoform X6	[Crassostrea gigas]
M_Cluster01821	875	XP_009058878.1	hypothetical protein LOTGIDRAFT_191967	[Lottia gigantea]
M_Cluster01822	306	XP_005105670.1	PREDICTED: metallophosphoesterase MPPED2-like	[Aplysia californica]
M_Cluster01832	364	XP_013383190.1	PREDICTED: histone RNA hairpin-binding protein-like	[Lingula anatina]
M_Cluster01833	644	XP_009057905.1	hypothetical protein LOTGIDRAFT_209569	[Lottia gigantea]
M_Cluster01834	248	ADK38580.1	delta-5 fatty acid desaturase 1	[Haliotis discus hannai]
M_Cluster01841	235	XP_011439446.1	PREDICTED: ubiquitin-conjugating enzyme E2 R2-like	[Crassostrea gigas]
M_Cluster01843	419	EKC40432.1	Uncharacterized protein C3orf32	[Crassostrea gigas]
M_Cluster01844	721	XP_011419799.1	PREDICTED: transcription elongation regulator 1-like isoform X2	[Crassostrea gigas]
M_Cluster01848	394	XP_009066110.1	hypothetical protein LOTGIDRAFT_236761	[Lottia gigantea]
M_Cluster01850	435	XP_009058053.1	hypothetical protein LOTGIDRAFT_228810	[Lottia gigantea]
M_Cluster01852	406	XP_009044445.1	hypothetical protein LOTGIDRAFT_184909	[Lottia gigantea]
M_Cluster01853	183	XP_013783863.1	PREDICTED: protein TFG-like	[Limulus polyphemus]
M_Cluster01854	524	XP_011413590.1	PREDICTED: baculoviral IAP repeat-containing protein 7-B-like	[Crassostrea gigas]
M_Cluster01858	597	XP_013416295.1	PREDICTED: uncharacterized protein LOC106177898	[Lingula anatina]
M_Cluster01860	555	XP_011448471.1	PREDICTED: REST corepressor 3-like isoform X5	[Crassostrea gigas]
M_Cluster01862	279	XP_013061915.1	PREDICTED: TBC1 domain family member 17-like, partial	[Biomphalaria glabrata]
M_Cluster01867	297	XP_009045653.1	hypothetical protein LOTGIDRAFT_237580	[Lottia gigantea]
M_Cluster01868	828	XP_006822461.1	PREDICTED: neurogenic locus notch homolog protein 1-like	[Saccoglossus kowalevskii]
M_Cluster01869	338	ABN54798.1	galectin 4-like protein transcript variant	[Haliotis discus hannai]
M_Cluster01871	161	XP_009051026.1	hypothetical protein LOTGIDRAFT_159128	[Lottia gigantea]
M_Cluster01873	245	XP_001850252.1	l-asparaginase i	[Culex quinquefasciatus]
M_Cluster01876	717	XP_011440351.1	PREDICTED: tripartite motif-containing protein 45-like	[Crassostrea gigas]
M_Cluster01877	305	XP_005090080.1	PREDICTED: uncharacterized protein C6orf118-like isoform X2	[Aplysia californica]
M_Cluster01879	713	XP_009060831.1	hypothetical protein LOTGIDRAFT_234507	[Lottia gigantea]
M_Cluster01880	437	XP_013417682.1	PREDICTED: GPI ethanolamine phosphate transferase 2-like	[Lingula anatina]
M_Cluster01883	445	XP_005108414.1	PREDICTED: uncharacterized protein LOC101857145 isoform X2	[Aplysia californica]
M_Cluster01884	454	XP_011456033.1	PREDICTED: nuclear receptor subfamily 2 group F member 1-A-like isoform X1	[Crassostrea gigas]
M_Cluster01888	673	XP_014771198.1	PREDICTED: mucin-4-like	[Octopus bimaculoides]
M_Cluster01889	359	XP_013083763.1	PREDICTED: tRNA-dihydrouridine(16/17) synthase	[NAD(P)(+)]
M_Cluster01890	414	XP_009046426.1	hypothetical protein LOTGIDRAFT_110620	[Lottia gigantea]
M_Cluster01891	112	KHJ44418.1	Protein-tyrosine phosphatase	[Trichuris suis]
M_Cluster01894	471	XP_005110144.1	PREDICTED: E3 ubiquitin-protein ligase UHRF1-like	[Aplysia californica]
M_Cluster01895	391	AIZ03373.1	type IV collagen	[Haliotis rufescens]
M_Cluster01899	231	XP_005107106.2	PREDICTED: methyltransferase-like protein 24	[Aplysia californica]
M_Cluster01900	468	XP_011442665.1	PREDICTED: zinc finger protein 554-like isoform X2	[Crassostrea gigas]
M_Cluster01905	310	XP_005094837.1	PREDICTED: serine/threonine-protein phosphatase 2A 56 kDa regulatory subunit delta isoform-like isoform X5	[Aplysia californica]
M_Cluster01906	1004	XP_011428048.1	PREDICTED: PHD finger protein 20-like protein 1 isoform X2	[Crassostrea gigas]
M_Cluster01908	283	XP_011431304.1	PREDICTED: GPN-loop GTPase 3-like	[Crassostrea gigas]
M_Cluster01909	222	XP_009060123.1	hypothetical protein LOTGIDRAFT_229007	[Lottia gigantea]
M_Cluster01911	970	XP_009063530.1	hypothetical protein LOTGIDRAFT_195736	[Lottia gigantea]
M_Cluster01912	838	XP_012943144.1	PREDICTED: intraflagellar transport protein 88 homolog	[Aplysia californica]
M_Cluster01913	235	ELT98129.1	hypothetical protein CAPTEDRAFT_160246	[Capitella teleta]
M_Cluster01919	474	XP_011426336.1	PREDICTED: uncharacterized protein LOC105327510 isoform X2	[Crassostrea gigas]
M_Cluster01921	447	XP_005093483.2	PREDICTED: uncharacterized protein LOC101856720	[Aplysia californica]
M_Cluster01923	141	XP_002585834.1	hypothetical protein BRAFLDRAFT_116725	[Branchiostoma floridae]
M_Cluster01924	142	XP_009048523.1	hypothetical protein LOTGIDRAFT_140507, partial	[Lottia gigantea]
M_Cluster01927	589	XP_009066837.1	hypothetical protein LOTGIDRAFT_236975	[Lottia gigantea]
M_Cluster01929	1084	XP_011436240.1	PREDICTED: TELO2-interacting protein 1 homolog	[Crassostrea gigas]
M_Cluster01930	308	XP_012945987.1	PREDICTED: probable methyltransferase TARBP1	[Aplysia californica]
M_Cluster01931	564	XP_011432228.1	PREDICTED: centrosomal protein of 164 kDa-like isoform X3	[Crassostrea gigas]
M_Cluster01934	412	XP_009058135.1	hypothetical protein LOTGIDRAFT_153888	[Lottia gigantea]
M_Cluster01935	498	XP_013077816.1	PREDICTED: lysosomal Pro-X carboxypeptidase-like isoform X2	[Biomphalaria glabrata]
M_Cluster01939	656	XP_009045484.1	hypothetical protein LOTGIDRAFT_156605	[Lottia gigantea]
M_Cluster01940	268	XP_009056378.1	hypothetical protein LOTGIDRAFT_175634	[Lottia gigantea]
M_Cluster01943	959	XP_013078371.1	PREDICTED: receptor-type tyrosine-protein phosphatase T-like	[Biomphalaria glabrata]
M_Cluster01944	232	XP_009045002.1	hypothetical protein LOTGIDRAFT_237410	[Lottia gigantea]
M_Cluster01951	166	XP_002732294.1	PREDICTED: nudC domain-containing protein 1-like, partial	[Saccoglossus kowalevskii]
M_Cluster01952	211	XP_005105818.1	PREDICTED: cysteine desulfurase, mitochondrial-like	[Aplysia californica]
M_Cluster01954	641	XP_013066861.1	PREDICTED: conserved oligomeric Golgi complex subunit 8-like	[Biomphalaria glabrata]
M_Cluster01956	700	XP_013093262.1	PREDICTED: cubilin-like	[Biomphalaria glabrata]
M_Cluster01957	338	XP_011430119.1	PREDICTED: tribbles homolog 2-like	[Crassostrea gigas]
M_Cluster01958	324	XP_009061140.1	hypothetical protein LOTGIDRAFT_219490	[Lottia gigantea]
M_Cluster01959	434	XP_009058493.1	hypothetical protein LOTGIDRAFT_163726	[Lottia gigantea]
M_Cluster01961	254	XP_013414814.1	PREDICTED: caspase-2-like	[Lingula anatina]
M_Cluster01962	422	XP_011428315.1	PREDICTED: platelet endothelial aggregation receptor 1-like	[Crassostrea gigas]
M_Cluster01964	918	XP_009066601.1	hypothetical protein LOTGIDRAFT_155839	[Lottia gigantea]
M_Cluster01966	497	ELU14150.1	hypothetical protein CAPTEDRAFT_121244	[Capitella teleta]
M_Cluster01967	556	XP_009046311.1	hypothetical protein LOTGIDRAFT_110807, partial	[Lottia gigantea]
M_Cluster01976	845	XP_009013083.1	hypothetical protein HELRODRAFT_74072, partial	[Helobdella robusta]
M_Cluster01979	208	XP_013066314.1	PREDICTED: uncharacterized protein LOC106054816 isoform X2	[Biomphalaria glabrata]
M_Cluster01980	177	NP_001191579.1	pannexin 2	[Aplysia californica]
M_Cluster01981	433	XP_014776946.1	PREDICTED: mitochondrial ribonuclease P protein 3-like	[Octopus bimaculoides]
M_Cluster01982	95	EKC35204.1	hypothetical protein CGI_10016133	[Crassostrea gigas]
M_Cluster01983	271	XP_009064024.1	hypothetical protein LOTGIDRAFT_167900	[Lottia gigantea]
M_Cluster01984	880	1RPM	A Chain A, Human Receptor Protein Tyrosine Phosphatase Mu, Domain 1 &gt;gnl|BL_ORD_ID|782973	A Chain A, Human Receptor Protein Tyrosine Phosphatase Mu, Domain 1 &gt;gnl|BL_ORD_ID|782973
M_Cluster01985	294	XP_009057144.1	hypothetical protein LOTGIDRAFT_190960	[Lottia gigantea]
M_Cluster01987	779	XP_009062013.1	hypothetical protein LOTGIDRAFT_229249	[Lottia gigantea]
M_Cluster01989	716	XP_013068725.1	PREDICTED: Na(+)/H(+) exchanger beta-like	[Biomphalaria glabrata]
M_Cluster01991	687	XP_011448237.1	PREDICTED: 7SK snRNA methylphosphate capping enzyme-like	[Crassostrea gigas]
M_Cluster01996	684	XP_011415327.1	PREDICTED: laccase-4-like	[Crassostrea gigas]
M_Cluster01997	763	XP_014768570.1	PREDICTED: cleavage and polyadenylation specificity factor subunit 2-like	[Octopus bimaculoides]
M_Cluster01998	277	XP_011424087.1	PREDICTED: carbonyl reductase	[NADPH]
M_Cluster01999	217	XP_005104546.1	PREDICTED: coiled-coil domain-containing protein 169-like isoform X3	[Aplysia californica]
M_Cluster02001	313	CAB64664.1	catchin protein	[Mytilus galloprovincialis]
M_Cluster02002	475	XP_009046967.1	hypothetical protein LOTGIDRAFT_138579	[Lottia gigantea]
M_Cluster02004	379	ABO26620.1	chaperonin containing tcp1	[Haliotis discus discus]
M_Cluster02005	191	XP_011455085.1	PREDICTED: poly	[ADP-ribose]
M_Cluster02009	434	XP_011419075.1	PREDICTED: receptor-type tyrosine-protein phosphatase kappa-like	[Crassostrea gigas]
M_Cluster02012	96	XP_009044454.1	hypothetical protein LOTGIDRAFT_109572	[Lottia gigantea]
M_Cluster02016	163	XP_012936325.1	PREDICTED: stress response protein NST1-like	[Aplysia californica]
M_Cluster02017	400	NP_001191578.1	pannexin 3	[Aplysia californica]
M_Cluster02019	371	XP_014664507.1	PREDICTED: uncharacterized protein LOC106806883	[Priapulus caudatus]
M_Cluster02020	300	XP_012936325.1	PREDICTED: stress response protein NST1-like	[Aplysia californica]
M_Cluster02021	573	XP_009064082.1	hypothetical protein LOTGIDRAFT_130764, partial	[Lottia gigantea]
M_Cluster02022	173	XP_011435390.1	PREDICTED: BTB/POZ domain-containing protein 6-like	[Crassostrea gigas]
M_Cluster02023	486	XP_013405537.1	PREDICTED: cullin-1-like	[Lingula anatina]
M_Cluster02025	814	XP_009062237.1	hypothetical protein LOTGIDRAFT_107156	[Lottia gigantea]
M_Cluster02027	610	EKC42361.1	X-linked retinitis pigmentosa GTPase regulator	[Crassostrea gigas]
M_Cluster02029	634	XP_011443254.1	PREDICTED: transcription intermediary factor 1-alpha-like	[Crassostrea gigas]
M_Cluster02030	490	XP_009055758.1	hypothetical protein LOTGIDRAFT_215952	[Lottia gigantea]
M_Cluster02031	618	XP_009055764.1	hypothetical protein LOTGIDRAFT_118950	[Lottia gigantea]
M_Cluster02032	289	KXJ12225.1	Phospholipase B-like 1	[Exaiptasia pallida]
M_Cluster02036	387	NP_001191520.1	GluClAc2	[Aplysia californica]
M_Cluster02040	606	XP_009054622.1	hypothetical protein LOTGIDRAFT_202460	[Lottia gigantea]
M_Cluster02041	161	KXJ12277.1	Transient receptor potential cation channel subfamily A member 1-like	[Exaiptasia pallida]
M_Cluster02044	582	XP_015216451.1	PREDICTED: tripartite motif-containing protein 59	[Lepisosteus oculatus]
M_Cluster02046	292	XP_013413297.1	PREDICTED: HEAT repeat-containing protein 3-like	[Lingula anatina]
M_Cluster02048	148	ABY87385.1	ubiquitin-conjugating enzyme	[Haliotis diversicolor]
M_Cluster02049	316	EKC34911.1	Circularly permutated Ras protein 1	[Crassostrea gigas]
M_Cluster02050	389	XP_009064127.1	hypothetical protein LOTGIDRAFT_221435	[Lottia gigantea]
M_Cluster02054	207	XP_009044183.1	hypothetical protein LOTGIDRAFT_152500	[Lottia gigantea]
M_Cluster02060	211	XP_013775248.1	PREDICTED: methylosome subunit pICln-like	[Limulus polyphemus]
M_Cluster02066	420	XP_009055498.1	hypothetical protein LOTGIDRAFT_228625	[Lottia gigantea]
M_Cluster02068	291	AHJ80990.1	14-3-3 zeta	[Haliotis diversicolor]
M_Cluster02069	192	XP_011431525.1	PREDICTED: GDP-L-fucose synthase-like	[Crassostrea gigas]
M_Cluster02071	579	XP_011438596.1	PREDICTED: tripartite motif-containing protein 45-like	[Crassostrea gigas]
M_Cluster02075	512	XP_012946448.1	PREDICTED: DNA-binding protein D-ETS-3-like	[Aplysia californica]
M_Cluster02077	540	XP_009061781.1	hypothetical protein LOTGIDRAFT_166470	[Lottia gigantea]
M_Cluster02078	229	XP_009048162.1	hypothetical protein LOTGIDRAFT_238330	[Lottia gigantea]
M_Cluster02079	386	XP_012946844.1	PREDICTED: tripartite motif-containing protein 3-like	[Aplysia californica]
M_Cluster02080	206	XP_009059246.1	hypothetical protein LOTGIDRAFT_233964	[Lottia gigantea]
M_Cluster02081	490	XP_005098011.1	PREDICTED: UBX domain-containing protein 4-like	[Aplysia californica]
M_Cluster02082	299	XP_013419684.1	PREDICTED: eukaryotic translation initiation factor 2A-like	[Lingula anatina]
M_Cluster02084	904	XP_011428096.1	PREDICTED: DNA replication licensing factor mcm2-like	[Crassostrea gigas]
M_Cluster02085	164	XP_012942557.1	PREDICTED: uncharacterized protein C167.05-like	[Aplysia californica]
M_Cluster02086	369	XP_011484596.1	PREDICTED: zinc finger protein 883-like	[Oryzias latipes]
M_Cluster02087	264	XP_013381129.1	PREDICTED: caspase-8-like	[Lingula anatina]
M_Cluster02089	116	XP_009049418.1	hypothetical protein LOTGIDRAFT_230924	[Lottia gigantea]
M_Cluster02091	382	XP_009048522.1	hypothetical protein LOTGIDRAFT_173092	[Lottia gigantea]
M_Cluster02092	138	XP_002738247.2	PREDICTED: tafazzin-like	[Saccoglossus kowalevskii]
M_Cluster02093	467	XP_009061776.1	hypothetical protein LOTGIDRAFT_166465	[Lottia gigantea]
M_Cluster02095	891	XP_013075134.1	PREDICTED: uncharacterized protein LOC106061519	[Biomphalaria glabrata]
M_Cluster02102	662	XP_009051972.1	hypothetical protein LOTGIDRAFT_231563	[Lottia gigantea]
M_Cluster02103	434	XP_009047637.1	hypothetical protein LOTGIDRAFT_172501	[Lottia gigantea]
M_Cluster02104	394	XP_005109735.2	PREDICTED: uncharacterized protein LOC101848325	[Aplysia californica]
M_Cluster02106	265	XP_011424912.1	PREDICTED: carbohydrate sulfotransferase 10-like isoform X1	[Crassostrea gigas]
M_Cluster02107	666	XP_014773222.1	PREDICTED: transcription initiation factor TFIID subunit 5-like	[Octopus bimaculoides]
M_Cluster02108	180	XP_009060958.1	hypothetical protein LOTGIDRAFT_219301	[Lottia gigantea]
M_Cluster02111	426	EKC30453.1	hypothetical protein CGI_10010080	[Crassostrea gigas]
M_Cluster02117	480	EKC28161.1	L-ascorbate oxidase	[Crassostrea gigas]
M_Cluster02121	185	KOF70787.1	hypothetical protein OCBIM_22002213mg, partial	[Octopus bimaculoides]
M_Cluster02122	430	XP_009053903.1	hypothetical protein LOTGIDRAFT_232075	[Lottia gigantea]
M_Cluster02124	219	XP_005110190.1	PREDICTED: pre-mRNA-splicing factor syf2-like	[Aplysia californica]
M_Cluster02125	570	XP_011447653.1	PREDICTED: tyramine beta-hydroxylase-like	[Crassostrea gigas]
M_Cluster02127	345	EKC37702.1	Tenascin-X	[Crassostrea gigas]
M_Cluster02129	400	XP_011440351.1	PREDICTED: tripartite motif-containing protein 45-like	[Crassostrea gigas]
M_Cluster02131	588	EKC30078.1	G-protein coupled receptor 64	[Crassostrea gigas]
M_Cluster02132	761	XP_014770683.1	PREDICTED: structural maintenance of chromosomes protein 1A-like	[Octopus bimaculoides]
M_Cluster02136	171	XP_009058301.1	hypothetical protein LOTGIDRAFT_233522	[Lottia gigantea]
M_Cluster02137	426	XP_002606464.1	hypothetical protein BRAFLDRAFT_93255	[Branchiostoma floridae]
M_Cluster02140	806	XP_009064271.1	hypothetical protein LOTGIDRAFT_131014	[Lottia gigantea]
M_Cluster02143	861	XP_009063581.1	hypothetical protein LOTGIDRAFT_221309	[Lottia gigantea]
M_Cluster02144	500	XP_009043984.1	hypothetical protein LOTGIDRAFT_152290	[Lottia gigantea]
M_Cluster02145	258	XP_013080305.1	PREDICTED: pyridoxine-5&apos;-phosphate oxidase-like isoform X1	[Biomphalaria glabrata]
M_Cluster02147	217	EKC30284.1	Zinc finger CCHC domain-containing protein 8	[Crassostrea gigas]
M_Cluster02148	531	XP_005093358.1	PREDICTED: DNA-binding protein P3A2-like	[Aplysia californica]
M_Cluster02153	428	XP_009049892.1	hypothetical protein LOTGIDRAFT_113507, partial	[Lottia gigantea]
M_Cluster02154	280	XP_009060381.1	hypothetical protein LOTGIDRAFT_210398	[Lottia gigantea]
M_Cluster02155	199	XP_011447041.1	PREDICTED: uncharacterized protein LOC105341969	[Crassostrea gigas]
M_Cluster02157	380	XP_013093842.1	PREDICTED: uncharacterized protein LOC106077649	[Biomphalaria glabrata]
M_Cluster02162	542	XP_012940023.1	PREDICTED: uncharacterized protein LOC101850014	[Aplysia californica]
M_Cluster02168	331	XP_013071952.1	PREDICTED: heterogeneous nuclear ribonucleoprotein 87F-like isoform X3	[Biomphalaria glabrata]
M_Cluster02169	115	XP_014142489.1	PREDICTED: glutamate receptor ionotropic, kainate 5-like, partial	[Falco cherrug]
M_Cluster02170	762	XP_011412044.1	PREDICTED: uncharacterized protein LOC105317182 isoform X1	[Crassostrea gigas]
M_Cluster02172	310	XP_011416807.1	PREDICTED: leucine-rich repeat-containing protein 34-like isoform X2	[Crassostrea gigas]
M_Cluster02173	683	CDX83697.1	BnaC07g24370D	[Brassica napus]
M_Cluster02174	586	XP_011446565.1	PREDICTED: lysine--tRNA ligase-like isoform X2	[Crassostrea gigas]
M_Cluster02175	301	XP_009067358.1	hypothetical protein LOTGIDRAFT_223675	[Lottia gigantea]
M_Cluster02176	238	XP_013078400.1	PREDICTED: uncharacterized protein LOC106064390	[Biomphalaria glabrata]
M_Cluster02178	621	XP_009056669.1	hypothetical protein LOTGIDRAFT_216606	[Lottia gigantea]
M_Cluster02179	411	XP_009065154.1	hypothetical protein LOTGIDRAFT_108504	[Lottia gigantea]
M_Cluster02183	720	XP_005053436.1	PREDICTED: probable cyclin-dependent serine/threonine-protein kinase DDB_G0292550-like	[Ficedula albicollis]
M_Cluster02187	465	XP_011427644.1	PREDICTED: squamous cell carcinoma antigen recognized by T-cells 3-like, partial	[Crassostrea gigas]
M_Cluster02189	689	XP_005100515.1	PREDICTED: U4/U6.U5 tri-snRNP-associated protein 1-like	[Aplysia californica]
M_Cluster02193	184	XP_015239770.1	PREDICTED: ras-related protein Rap-1A-like isoform X2	[Cyprinodon variegatus]
M_Cluster02196	597	XP_011416624.1	PREDICTED: leucine-rich repeat-containing protein 74B-like isoform X1	[Crassostrea gigas]
M_Cluster02199	489	XP_013415652.1	PREDICTED: BUD13 homolog	[Lingula anatina]
M_Cluster02200	558	XP_009066554.1	hypothetical protein LOTGIDRAFT_229786	[Lottia gigantea]
M_Cluster02202	267	AIZ97750.1	toll-like receptor 13	[Cyclina sinensis]
M_Cluster02203	407	XP_013380231.1	PREDICTED: probable S-adenosylmethionine-dependent methyltransferase At5g38100	[Lingula anatina]
M_Cluster02207	407	XP_013398667.1	PREDICTED: cyclin-T1-like	[Lingula anatina]
M_Cluster02209	240	XP_011432774.1	PREDICTED: uncharacterized protein LOC105332044 isoform X2	[Crassostrea gigas]
M_Cluster02211	117	ABO26601.1	omega class glutathione-s-transferase 2	[Haliotis discus discus]
M_Cluster02213	336	XP_009065343.1	hypothetical protein LOTGIDRAFT_229680	[Lottia gigantea]
M_Cluster02221	468	XP_009051417.1	hypothetical protein LOTGIDRAFT_208735	[Lottia gigantea]
M_Cluster02222	174	XP_013398959.1	PREDICTED: negative elongation factor E-like	[Lingula anatina]
M_Cluster02223	336	XP_009062138.1	hypothetical protein LOTGIDRAFT_229329	[Lottia gigantea]
M_Cluster02224	193	KFM61834.1	RNA-directed DNA polymerase from mobile element jockey, partial	[Stegodyphus mimosarum]
M_Cluster02227	484	XP_014779364.1	PREDICTED: acidic mammalian chitinase-like isoform X1	[Octopus bimaculoides]
M_Cluster02228	765	XP_011430408.1	PREDICTED: uncharacterized protein LOC105330432	[Crassostrea gigas]
M_Cluster02229	428	XP_011423826.1	PREDICTED: cullin-associated NEDD8-dissociated protein 1-like isoform X1	[Crassostrea gigas]
M_Cluster02232	103	KYO40261.1	nuclear RNA export factor 1	[Alligator mississippiensis]
M_Cluster02233	311	XP_009054656.1	hypothetical protein LOTGIDRAFT_144929, partial	[Lottia gigantea]
M_Cluster02235	250	XP_001622590.1	predicted protein	[Nematostella vectensis]
M_Cluster02236	450	XP_009046400.1	hypothetical protein LOTGIDRAFT_185711	[Lottia gigantea]
M_Cluster02238	410	XP_009065714.1	hypothetical protein LOTGIDRAFT_236519	[Lottia gigantea]
M_Cluster02240	258	AKV16308.1	homeobox protein Post2	[Acanthochitona crinita]
M_Cluster02243	576	XP_013380030.1	PREDICTED: putative phospholipase B-like 2 isoform X1	[Lingula anatina]
M_Cluster02246	628	AAH70767.1	LOC431863 protein, partial	[Xenopus laevis]
M_Cluster02247	467	XP_009055571.1	hypothetical protein LOTGIDRAFT_228656	[Lottia gigantea]
M_Cluster02248	510	XP_005101996.1	PREDICTED: tubulin--tyrosine ligase-like protein 12	[Aplysia californica]
M_Cluster02249	554	XP_005104825.1	PREDICTED: coiled-coil domain-containing protein 173-like	[Aplysia californica]
M_Cluster02250	293	XP_009044873.1	hypothetical protein LOTGIDRAFT_55421, partial	[Lottia gigantea]
M_Cluster02253	319	XP_011448966.1	PREDICTED: diisopropyl-fluorophosphatase-like isoform X1	[Crassostrea gigas]
M_Cluster02255	195	XP_013066110.1	PREDICTED: protocadherin beta-18-like isoform X1	[Biomphalaria glabrata]
M_Cluster02259	498	EKC31208.1	DNA methyltransferase 1-associated protein 1	[Crassostrea gigas]
M_Cluster02260	854	XP_009047114.1	hypothetical protein LOTGIDRAFT_52062, partial	[Lottia gigantea]
M_Cluster02261	664	XP_014037437.1	PREDICTED: hyphally regulated cell wall protein 1-like	[Salmo salar]
M_Cluster02266	505	XP_013411454.1	PREDICTED: NFX1-type zinc finger-containing protein 1-like	[Lingula anatina]
M_Cluster02268	544	XP_005107239.1	PREDICTED: hypoxia up-regulated protein 1-like	[Aplysia californica]
M_Cluster02271	353	XP_002605707.1	fused serine/threonine kinase-like protein	[Branchiostoma floridae]
M_Cluster02273	324	XP_009065336.1	hypothetical protein LOTGIDRAFT_203270	[Lottia gigantea]
M_Cluster02274	793	XP_013388523.1	PREDICTED: LOW QUALITY PROTEIN: histone acetyltransferase KAT6B-like	[Lingula anatina]
M_Cluster02275	670	XP_011413590.1	PREDICTED: baculoviral IAP repeat-containing protein 7-B-like	[Crassostrea gigas]
M_Cluster02277	685	XP_013380548.1	PREDICTED: calcium-activated chloride channel regulator 4A-like	[Lingula anatina]
M_Cluster02278	320	XP_013874661.1	PREDICTED: B-cell receptor CD22-like	[Austrofundulus limnaeus]
M_Cluster02279	229	XP_009044498.1	hypothetical protein LOTGIDRAFT_230039	[Lottia gigantea]
M_Cluster02281	320	KOF83985.1	hypothetical protein OCBIM_22022907mg	[Octopus bimaculoides]
M_Cluster02282	149	XP_013074285.1	PREDICTED: cytochrome P450 2D15-like	[Biomphalaria glabrata]
M_Cluster02283	214	XP_011430944.1	PREDICTED: monocarboxylate transporter 12-like	[Crassostrea gigas]
M_Cluster02292	631	XP_005096569.1	PREDICTED: arginine-glutamic acid dipeptide repeats protein-like	[Aplysia californica]
M_Cluster02293	441	XP_009056778.1	hypothetical protein LOTGIDRAFT_233078	[Lottia gigantea]
M_Cluster02299	194	XP_012939418.1	PREDICTED: cytochrome P450 1A1-like	[Aplysia californica]
M_Cluster02301	538	XP_005098444.1	PREDICTED: uncharacterized protein LOC101847957	[Aplysia californica]
M_Cluster02304	963	XP_005088874.2	PREDICTED: uncharacterized protein LOC101856539	[Aplysia californica]
M_Cluster02312	315	XP_009052327.1	hypothetical protein LOTGIDRAFT_231660	[Lottia gigantea]
M_Cluster02313	447	XP_013071879.1	PREDICTED: cilia- and flagella-associated protein 58-like isoform X2	[Biomphalaria glabrata]
M_Cluster02316	609	XP_011405002.1	PREDICTED: E3 ubiquitin-protein ligase TRIM56-like	[Amphimedon queenslandica]
M_Cluster02318	541	XP_013074965.1	PREDICTED: multiple epidermal growth factor-like domains protein 10 isoform X6	[Biomphalaria glabrata]
M_Cluster02321	480	XP_009060399.1	hypothetical protein LOTGIDRAFT_229223	[Lottia gigantea]
M_Cluster02323	899	XP_009050915.1	hypothetical protein LOTGIDRAFT_206222	[Lottia gigantea]
M_Cluster02325	467	XP_013086335.1	PREDICTED: uncharacterized protein LOC106070898 isoform X1	[Biomphalaria glabrata]
M_Cluster02326	655	XP_011415135.1	PREDICTED: mucosa-associated lymphoid tissue lymphoma translocation protein 1-like	[Crassostrea gigas]
M_Cluster02328	501	XP_007485146.1	PREDICTED: LOW QUALITY PROTEIN: cadherin EGF LAG seven-pass G-type receptor 2	[Monodelphis domestica]
M_Cluster02330	772	XP_009046400.1	hypothetical protein LOTGIDRAFT_185711	[Lottia gigantea]
M_Cluster02336	353	KFO60511.1	Fatty acyl-CoA hydrolase precursor, medium chain, partial	[Corvus brachyrhynchos]
M_Cluster02338	417	XP_014774357.1	PREDICTED: F-box only protein 3-like	[Octopus bimaculoides]
M_Cluster02339	348	XP_009056447.1	hypothetical protein LOTGIDRAFT_232898	[Lottia gigantea]
M_Cluster02340	461	XP_015924831.1	PREDICTED: cytokine receptor-like isoform X1	[Parasteatoda tepidariorum]
M_Cluster02343	150	XP_009058694.1	hypothetical protein LOTGIDRAFT_233737	[Lottia gigantea]
M_Cluster02346	181	XP_013402632.1	PREDICTED: caspase-8-like	[Lingula anatina]
M_Cluster02348	377	XP_012943144.1	PREDICTED: intraflagellar transport protein 88 homolog	[Aplysia californica]
M_Cluster02349	596	XP_009048373.1	hypothetical protein LOTGIDRAFT_238416	[Lottia gigantea]
M_Cluster02352	720	KXJ20794.1	hypothetical protein AC249_AIPGENE396, partial	[Exaiptasia pallida]
M_Cluster02353	787	XP_009054961.1	hypothetical protein LOTGIDRAFT_71188, partial	[Lottia gigantea]
M_Cluster02358	644	XP_011442702.1	PREDICTED: toll-like receptor 13	[Crassostrea gigas]
M_Cluster02363	521	XP_009056900.1	hypothetical protein LOTGIDRAFT_233112	[Lottia gigantea]
M_Cluster02366	433	XP_005095335.1	PREDICTED: TAR DNA-binding protein 43-like isoform X2	[Aplysia californica]
M_Cluster02368	148	XP_011414864.1	PREDICTED: arpin-like	[Crassostrea gigas]
M_Cluster02370	211	XP_009050018.1	hypothetical protein LOTGIDRAFT_113458	[Lottia gigantea]
M_Cluster02372	326	EPQ10415.1	Slit like protein 3 protein	[Myotis brandtii]
M_Cluster02373	572	XP_009055614.1	hypothetical protein LOTGIDRAFT_153481	[Lottia gigantea]
M_Cluster02377	513	ACZ65578.1	selenium-binding protein	[Haliotis discus hannai]
M_Cluster02378	396	XP_005098000.1	PREDICTED: retinol dehydrogenase 7-like isoform X1	[Aplysia californica]
M_Cluster02382	195	XP_005091667.1	PREDICTED: prenylated Rab acceptor protein 1-like	[Aplysia californica]
M_Cluster02385	602	XP_011454416.1	PREDICTED: high-affinity choline transporter 1-like	[Crassostrea gigas]
M_Cluster02387	142	XP_005098201.1	PREDICTED: SAP30-binding protein-like	[Aplysia californica]
M_Cluster02389	100	XP_011252275.1	PREDICTED: high mobility group nucleosome-binding domain-containing protein 5-like, partial	[Camponotus floridanus]
M_Cluster02392	321	XP_011438460.1	PREDICTED: uncharacterized protein LOC105336001	[Crassostrea gigas]
M_Cluster02394	620	XP_011412045.1	PREDICTED: uncharacterized protein LOC105317182 isoform X2	[Crassostrea gigas]
M_Cluster02396	243	XP_013416937.1	PREDICTED: uncharacterized protein LOC106178346	[Lingula anatina]
M_Cluster02397	314	XP_009050548.1	hypothetical protein LOTGIDRAFT_213719	[Lottia gigantea]
M_Cluster02399	399	XP_011435474.1	PREDICTED: BTB/POZ domain-containing protein 6-like isoform X4	[Crassostrea gigas]
M_Cluster02400	558	XP_009058260.1	hypothetical protein LOTGIDRAFT_217535	[Lottia gigantea]
M_Cluster02401	203	XP_009044558.1	hypothetical protein LOTGIDRAFT_211849	[Lottia gigantea]
M_Cluster02404	344	AIA24454.1	5-hydroxytryptamine receptor 4-like protein, partial	[Haliotis gigantea]
M_Cluster02407	144	XP_005108837.1	PREDICTED: putative tRNA (cytidine(32)/guanosine(34)-2&apos;-O)-methyltransferase	[Aplysia californica]
M_Cluster02408	296	XP_005089635.1	PREDICTED: 2-hydroxyacyl-CoA lyase 1-like isoform X2	[Aplysia californica]
M_Cluster02410	213	XP_011451600.1	PREDICTED: activator of 90 kDa heat shock protein ATPase homolog 1-like	[Crassostrea gigas]
M_Cluster02411	251	XP_013064335.1	PREDICTED: conserved oligomeric Golgi complex subunit 1-like	[Biomphalaria glabrata]
M_Cluster02414	261	ABY87359.1	unknown protein 2	[Haliotis diversicolor]
M_Cluster02421	275	XP_013411555.1	PREDICTED: uncharacterized protein LOC106174511 isoform X2	[Lingula anatina]
M_Cluster02424	316	XP_009056343.1	hypothetical protein LOTGIDRAFT_162173	[Lottia gigantea]
M_Cluster02428	476	XP_012940361.1	PREDICTED: malignant fibrous histiocytoma-amplified sequence 1 homolog	[Aplysia californica]
M_Cluster02430	409	XP_005101732.1	PREDICTED: acylamino-acid-releasing enzyme-like	[Aplysia californica]
M_Cluster02431	320	XP_012934958.1	PREDICTED: GTP-binding protein 1-like	[Aplysia californica]
M_Cluster02432	329	XP_012944528.1	PREDICTED: ATP-dependent DNA helicase Q1-like	[Aplysia californica]
M_Cluster02437	447	XP_009047596.1	hypothetical protein LOTGIDRAFT_238184	[Lottia gigantea]
M_Cluster02438	144	XP_009044524.1	hypothetical protein LOTGIDRAFT_230052	[Lottia gigantea]
M_Cluster02439	442	ADR78296.1	caspase-8	[Haliotis discus discus]
M_Cluster02440	655	EKC30438.1	DNA-directed RNA polymerase II subunit RPB1	[Crassostrea gigas]
M_Cluster02441	519	XP_012946960.1	PREDICTED: coiled-coil domain-containing protein 77-like	[Aplysia californica]
M_Cluster02445	380	XP_009061923.1	hypothetical protein LOTGIDRAFT_235118	[Lottia gigantea]
M_Cluster02446	200	KXJ14334.1	Thymocyte nuclear protein 1	[Exaiptasia pallida]
M_Cluster02447	453	EKC30438.1	DNA-directed RNA polymerase II subunit RPB1	[Crassostrea gigas]
M_Cluster02449	100	XP_009047867.1	hypothetical protein LOTGIDRAFT_112005, partial	[Lottia gigantea]
M_Cluster02454	619	XP_013088949.1	PREDICTED: importin subunit beta-1-like	[Biomphalaria glabrata]
M_Cluster02457	458	XP_014768803.1	PREDICTED: serine/threonine-protein phosphatase 4 regulatory subunit 2-like	[Octopus bimaculoides]
M_Cluster02458	647	XP_009054103.1	hypothetical protein LOTGIDRAFT_227286	[Lottia gigantea]
M_Cluster02459	600	XP_005094526.1	PREDICTED: lamin-B1-like	[Aplysia californica]
M_Cluster02460	199	XP_014666572.1	PREDICTED: UBX domain-containing protein 7-like	[Priapulus caudatus]
M_Cluster02461	821	XP_005112686.1	PREDICTED: leucine-rich repeat and guanylate kinase domain-containing protein-like	[Aplysia californica]
M_Cluster02464	520	XP_011429983.1	PREDICTED: TPR and ankyrin repeat-containing protein 1-like	[Crassostrea gigas]
M_Cluster02465	219	EMD44244.1	Rab family gtpase	[Entamoeba histolytica KU27]
M_Cluster02467	639	XP_005098753.1	PREDICTED: phosphoserine phosphatase-like	[Aplysia californica]
M_Cluster02476	239	XP_011441438.1	PREDICTED: transmembrane protein 160-like	[Crassostrea gigas]
M_Cluster02478	485	KOF81101.1	hypothetical protein OCBIM_22026989mg	[Octopus bimaculoides]
M_Cluster02480	366	XP_014289688.1	PREDICTED: ankyrin repeat domain-containing protein 17	[Halyomorpha halys]
M_Cluster02481	686	AJA37903.1	fucolectin-related molecule	[Littorina littorea]
M_Cluster02482	420	XP_006507362.1	PREDICTED: deleted in malignant brain tumors 1 protein isoform X2	[Mus musculus]
M_Cluster02485	641	XP_008314878.1	PREDICTED: beta-galactosidase isoform X1	[Cynoglossus semilaevis]
M_Cluster02486	457	XP_013415223.1	PREDICTED: receptor-type tyrosine-protein phosphatase kappa-like	[Lingula anatina]
M_Cluster02487	300	KXZ44516.1	hypothetical protein GPECTOR_66g244	[Gonium pectorale]
M_Cluster02488	297	XP_005096872.2	PREDICTED: toll-like receptor 4	[Aplysia californica]
M_Cluster02489	338	EKC34085.1	Nuclear pore complex protein Nup98-Nup96	[Crassostrea gigas]
M_Cluster02491	486	XP_011447108.1	PREDICTED: cytosolic non-specific dipeptidase-like	[Crassostrea gigas]
M_Cluster02492	852	KOF67435.1	hypothetical protein OCBIM_22009652mg	[Octopus bimaculoides]
M_Cluster02494	164	XP_011442587.1	PREDICTED: uncharacterized protein LOC105338947 isoform X13	[Crassostrea gigas]
M_Cluster02495	417	XP_011439252.1	PREDICTED: guanine nucleotide-binding protein-like 1	[Crassostrea gigas]
M_Cluster02497	243	XP_011422483.1	PREDICTED: galactoside 2-alpha-L-fucosyltransferase 2-like isoform X2	[Crassostrea gigas]
M_Cluster02498	288	XP_005102442.2	PREDICTED: sulfotransferase 6B1-like, partial	[Aplysia californica]
M_Cluster02499	168	XP_011437467.1	PREDICTED: sushi, von Willebrand factor type A, EGF and pentraxin domain-containing protein 1-like	[Crassostrea gigas]
M_Cluster02500	651	XP_012941030.1	PREDICTED: phosphoenolpyruvate carboxykinase, cytosolic	[GTP]
M_Cluster02501	417	XP_013077436.1	PREDICTED: UV excision repair protein RAD23 homolog B-like	[Biomphalaria glabrata]
M_Cluster02503	871	XP_011444084.1	PREDICTED: 26S proteasome non-ATPase regulatory subunit 2-like	[Crassostrea gigas]
M_Cluster02508	784	XP_005102138.1	PREDICTED: SWI/SNF-related matrix-associated actin-dependent regulator of chromatin subfamily A-like protein 1	[Aplysia californica]
M_Cluster02510	177	XP_013076515.1	PREDICTED: N-alpha-acetyltransferase 50-like	[Biomphalaria glabrata]
M_Cluster02512	642	XP_013066778.1	PREDICTED: E3 ubiquitin-protein ligase TRIM33-like	[Biomphalaria glabrata]
M_Cluster02516	804	XP_011412045.1	PREDICTED: uncharacterized protein LOC105317182 isoform X2	[Crassostrea gigas]
M_Cluster02517	465	XP_013088276.1	PREDICTED: LOW QUALITY PROTEIN: G-protein coupled receptor 98-like	[Biomphalaria glabrata]
M_Cluster02520	396	XP_009056472.1	hypothetical protein LOTGIDRAFT_232908	[Lottia gigantea]
M_Cluster02521	819	XP_013078182.1	PREDICTED: uncharacterized protein LOC106064233	[Biomphalaria glabrata]
M_Cluster02523	542	XP_013083911.1	PREDICTED: probable lysosomal cobalamin transporter	[Biomphalaria glabrata]
M_Cluster02526	109	XP_013090875.1	PREDICTED: choline transporter-like protein 2	[Biomphalaria glabrata]
M_Cluster02527	725	XP_013380548.1	PREDICTED: calcium-activated chloride channel regulator 4A-like	[Lingula anatina]
M_Cluster02530	458	XP_009045293.1	hypothetical protein LOTGIDRAFT_185128	[Lottia gigantea]
M_Cluster02533	565	XP_009054896.1	hypothetical protein LOTGIDRAFT_175432	[Lottia gigantea]
M_Cluster02534	371	XP_009050925.1	hypothetical protein LOTGIDRAFT_231336	[Lottia gigantea]
M_Cluster02537	191	XP_008216146.1	PREDICTED: putative deoxyribonuclease TATDN1	[Nasonia vitripennis]
M_Cluster02538	964	XP_011437467.1	PREDICTED: sushi, von Willebrand factor type A, EGF and pentraxin domain-containing protein 1-like	[Crassostrea gigas]
M_Cluster02541	286	ACC95433.1	soluble guanylyl cyclase beta-3 subunit	[Lymnaea stagnalis]
M_Cluster02542	485	XP_009045306.1	hypothetical protein LOTGIDRAFT_230170	[Lottia gigantea]
M_Cluster02543	557	XP_009056918.1	hypothetical protein LOTGIDRAFT_190706	[Lottia gigantea]
M_Cluster02544	311	XP_009045663.1	hypothetical protein LOTGIDRAFT_224215	[Lottia gigantea]
M_Cluster02547	258	XP_014784192.1	PREDICTED: spliceosome RNA helicase DDX39B	[Octopus bimaculoides]
M_Cluster02549	543	XP_013386859.1	PREDICTED: serine/threonine-protein kinase RIO1-like	[Lingula anatina]
M_Cluster02550	209	XP_009046519.1	hypothetical protein LOTGIDRAFT_185823	[Lottia gigantea]
M_Cluster02551	271	XP_014773668.1	PREDICTED: tripartite motif-containing protein 45-like isoform X8	[Octopus bimaculoides]
M_Cluster02552	443	XP_011435390.1	PREDICTED: BTB/POZ domain-containing protein 6-like	[Crassostrea gigas]
M_Cluster02553	430	KFY69225.1	hypothetical protein V496_00421	[Pseudogymnoascus sp. VKM F-4515 (FW-2607)]
M_Cluster02554	647	XP_005101014.1	PREDICTED: tetratricopeptide repeat protein 30A-like	[Aplysia californica]
M_Cluster02557	819	XP_011674994.1	PREDICTED: kielin/chordin-like protein isoform X2	[Strongylocentrotus purpuratus]
M_Cluster02558	213	XP_005108047.2	PREDICTED: cell division control protein 42 homolog	[Aplysia californica]
M_Cluster02562	665	XP_009063572.1	hypothetical protein LOTGIDRAFT_167823	[Lottia gigantea]
M_Cluster02563	462	XP_013417083.1	PREDICTED: protein DEK-like	[Lingula anatina]
M_Cluster02565	542	XP_009046389.1	hypothetical protein LOTGIDRAFT_206059	[Lottia gigantea]
M_Cluster02567	296	EKC22845.1	Aprataxin and PNK-like factor	[Crassostrea gigas]
M_Cluster02569	772	XP_009062556.1	hypothetical protein LOTGIDRAFT_166867	[Lottia gigantea]
M_Cluster02572	220	XP_013408078.1	PREDICTED: uncharacterized protein LOC106172043	[Lingula anatina]
M_Cluster02573	554	XP_012946756.1	PREDICTED: unconventional myosin-VIIa-like	[Aplysia californica]
M_Cluster02575	175	XP_014776177.1	PREDICTED: carboxypeptidase E-like	[Octopus bimaculoides]
M_Cluster02576	647	EKC23874.1	Inter-alpha-trypsin inhibitor heavy chain H3	[Crassostrea gigas]
M_Cluster02577	1022	KOF98733.1	hypothetical protein OCBIM_22023296mg, partial	[Octopus bimaculoides]
M_Cluster02578	180	XP_013079863.1	PREDICTED: E3 ubiquitin-protein ligase NEDD4-like	[Biomphalaria glabrata]
M_Cluster02583	421	XP_005099945.1	PREDICTED: mannose-1-phosphate guanyltransferase alpha-B-like isoform X2	[Aplysia californica]
M_Cluster02585	475	XP_013077188.1	PREDICTED: calpain-A-like	[Biomphalaria glabrata]
M_Cluster02586	204	XP_009044183.1	hypothetical protein LOTGIDRAFT_152500	[Lottia gigantea]
M_Cluster02588	528	EKC33205.1	Receptor-type tyrosine-protein phosphatase T	[Crassostrea gigas]
M_Cluster02590	391	XP_014780702.1	PREDICTED: zinc finger protein 420-like	[Octopus bimaculoides]
M_Cluster02592	660	XP_009049581.1	hypothetical protein LOTGIDRAFT_238727	[Lottia gigantea]
M_Cluster02597	368	XP_012936132.1	PREDICTED: filamin-A-like	[Aplysia californica]
M_Cluster02599	534	XP_011412417.1	PREDICTED: uncharacterized protein LOC105317471 isoform X3	[Crassostrea gigas]
M_Cluster02600	423	XP_005088881.1	PREDICTED: uncharacterized protein LOC101857754	[Aplysia californica]
M_Cluster02602	356	XP_013093262.1	PREDICTED: cubilin-like	[Biomphalaria glabrata]
M_Cluster02604	267	EPY81822.1	heme oxygenase 1	[Camelus ferus]
M_Cluster02606	372	XP_005091564.1	PREDICTED: citron Rho-interacting kinase-like isoform X3	[Aplysia californica]
M_Cluster02609	750	XP_005108274.1	PREDICTED: mediator of RNA polymerase II transcription subunit 14-like	[Aplysia californica]
M_Cluster02611	141	XP_005113205.1	PREDICTED: cAMP-regulated phosphoprotein 19-like	[Aplysia californica]
M_Cluster02620	315	XP_012936207.1	PREDICTED: excitatory amino acid transporter 1-like	[Aplysia californica]
M_Cluster02623	444	XP_009047284.1	hypothetical protein LOTGIDRAFT_111575, partial	[Lottia gigantea]
M_Cluster02625	422	XP_001305198.1	ankyrin repeat protein	[Trichomonas vaginalis G3]
M_Cluster02626	287	XP_007910288.1	PREDICTED: NFX1-type zinc finger-containing protein 1	[Callorhinchus milii]
M_Cluster02628	153	ERG79558.1	ubiquitin-conjugating enzyme e2 variant 2	[Ascaris suum]
M_Cluster02629	226	XP_009055392.1	hypothetical protein LOTGIDRAFT_105065, partial	[Lottia gigantea]
M_Cluster02630	349	XP_005102246.1	PREDICTED: sorbitol dehydrogenase-like	[Aplysia californica]
M_Cluster02634	273	XP_009046965.1	hypothetical protein LOTGIDRAFT_138560, partial	[Lottia gigantea]
M_Cluster02638	694	XP_009048898.1	hypothetical protein LOTGIDRAFT_173187	[Lottia gigantea]
M_Cluster02641	277	XP_005102606.2	PREDICTED: uncharacterized protein LOC101861595, partial	[Aplysia californica]
M_Cluster02645	120	XP_013387706.1	PREDICTED: uncharacterized protein LOC106156822	[Lingula anatina]
M_Cluster02648	308	XP_012945579.1	PREDICTED: LOW QUALITY PROTEIN: uncharacterized protein LOC101856069	[Aplysia californica]
M_Cluster02650	506	XP_012944431.1	PREDICTED: tripartite motif-containing protein 45-like	[Aplysia californica]
M_Cluster02652	144	XP_011427942.1	PREDICTED: msx2-interacting protein-like isoform X1	[Crassostrea gigas]
M_Cluster02657	151	XP_013386587.1	PREDICTED: AP-2 complex subunit sigma	[Lingula anatina]
M_Cluster02659	371	XP_009067355.1	hypothetical protein LOTGIDRAFT_170455	[Lottia gigantea]
M_Cluster02662	380	XP_009058944.1	hypothetical protein LOTGIDRAFT_233805	[Lottia gigantea]
M_Cluster02663	204	XP_009064717.1	hypothetical protein LOTGIDRAFT_131980	[Lottia gigantea]
M_Cluster02666	503	XP_009057652.1	hypothetical protein LOTGIDRAFT_122078	[Lottia gigantea]
M_Cluster02667	503	XP_009047934.1	hypothetical protein LOTGIDRAFT_112016	[Lottia gigantea]
M_Cluster02669	126	XP_009061481.1	hypothetical protein LOTGIDRAFT_219773	[Lottia gigantea]
M_Cluster02672	196	XP_009044613.1	hypothetical protein LOTGIDRAFT_198478	[Lottia gigantea]
M_Cluster02673	225	XP_012935113.1	PREDICTED: leucine-rich repeats and immunoglobulin-like domains protein 1	[Aplysia californica]
M_Cluster02674	250	XP_009062124.1	hypothetical protein LOTGIDRAFT_229321	[Lottia gigantea]
M_Cluster02675	97	XP_005095393.1	PREDICTED: vesicular glutamate transporter 3-like	[Aplysia californica]
M_Cluster02676	736	XP_009056938.1	hypothetical protein LOTGIDRAFT_233142	[Lottia gigantea]
M_Cluster02681	273	XP_013092609.1	PREDICTED: protein sprouty homolog 2-like	[Biomphalaria glabrata]
M_Cluster02682	428	XP_014665806.1	PREDICTED: aminopeptidase O-like isoform X2	[Priapulus caudatus]
M_Cluster02683	217	XP_009043605.1	hypothetical protein LOTGIDRAFT_202951	[Lottia gigantea]
M_Cluster02685	606	XP_009057362.1	hypothetical protein LOTGIDRAFT_233315	[Lottia gigantea]
M_Cluster02686	855	XP_013091168.1	PREDICTED: elongation factor 2-like, partial	[Biomphalaria glabrata]
M_Cluster02688	238	XP_009062870.1	hypothetical protein LOTGIDRAFT_167139	[Lottia gigantea]
M_Cluster02689	327	XP_009051035.1	hypothetical protein LOTGIDRAFT_213963	[Lottia gigantea]
M_Cluster02690	133	XP_009058323.1	hypothetical protein LOTGIDRAFT_122340	[Lottia gigantea]
M_Cluster02691	161	XP_015913878.1	PREDICTED: uncharacterized protein LOC107444291	[Parasteatoda tepidariorum]
M_Cluster02692	506	EKC33205.1	Receptor-type tyrosine-protein phosphatase T	[Crassostrea gigas]
M_Cluster02693	467	EKC25326.1	Digestive organ expansion factor-like protein	[Crassostrea gigas]
M_Cluster02696	417	XP_014776062.1	PREDICTED: uncharacterized protein LOC106873279 isoform X4	[Octopus bimaculoides]
M_Cluster02699	134	XP_013066490.1	PREDICTED: multiple epidermal growth factor-like domains protein 6	[Biomphalaria glabrata]
M_Cluster02700	457	XP_009051032.1	hypothetical protein LOTGIDRAFT_159137	[Lottia gigantea]
M_Cluster02702	189	XP_014772560.1	PREDICTED: ADP-ribosylation factor 5-like isoform X1	[Octopus bimaculoides]
M_Cluster02703	448	XP_009045305.1	hypothetical protein LOTGIDRAFT_156422	[Lottia gigantea]
M_Cluster02704	931	XP_009065879.1	hypothetical protein LOTGIDRAFT_133465	[Lottia gigantea]
M_Cluster02707	420	XP_013399489.1	PREDICTED: tyrosine-protein kinase JAK2-like	[Lingula anatina]
M_Cluster02713	198	XP_005103517.1	PREDICTED: charged multivesicular body protein 1a-like	[Aplysia californica]
M_Cluster02714	367	XP_009059984.1	hypothetical protein LOTGIDRAFT_93568, partial	[Lottia gigantea]
M_Cluster02715	258	XP_009054768.1	hypothetical protein LOTGIDRAFT_178435	[Lottia gigantea]
M_Cluster02717	621	XP_011434254.1	PREDICTED: uncharacterized protein LOC105333122	[Crassostrea gigas]
M_Cluster02719	458	ABC54952.1	heat shock protein 70	[Haliotis discus hannai]
M_Cluster02720	648	XP_013404005.1	PREDICTED: tripartite motif-containing protein 3-like	[Lingula anatina]
M_Cluster02722	176	XP_011416731.1	PREDICTED: tripeptidyl-peptidase 2-like	[Crassostrea gigas]
M_Cluster02724	115	XP_009050139.1	hypothetical protein LOTGIDRAFT_142042, partial	[Lottia gigantea]
M_Cluster02725	347	XP_005107106.2	PREDICTED: methyltransferase-like protein 24	[Aplysia californica]
M_Cluster02727	247	XP_013080019.1	PREDICTED: protein CDV3 homolog	[Biomphalaria glabrata]
M_Cluster02729	467	XP_009065053.1	hypothetical protein LOTGIDRAFT_229509	[Lottia gigantea]
M_Cluster02730	444	XP_011413306.1	PREDICTED: DDB1- and CUL4-associated factor 13-like	[Crassostrea gigas]
M_Cluster02733	189	4HQD	A Chain A, Crystal Structure Of Engineered Protein. Northeast Structural Genomics Consortium Target Or265. &gt;gnl|BL_ORD_ID|2498159	A Chain A, Crystal Structure Of Engineered Protein. Northeast Structural Genomics Consortium Target Or265. &gt;gnl|BL_ORD_ID|2498159
M_Cluster02735	966	XP_013380548.1	PREDICTED: calcium-activated chloride channel regulator 4A-like	[Lingula anatina]
M_Cluster02738	335	XP_013094323.1	PREDICTED: uncharacterized protein LOC106078119	[Biomphalaria glabrata]
M_Cluster02740	263	XP_009056666.1	hypothetical protein LOTGIDRAFT_232991	[Lottia gigantea]
M_Cluster02741	159	XP_001635849.1	predicted protein	[Nematostella vectensis]
M_Cluster02745	480	XP_011442702.1	PREDICTED: toll-like receptor 13	[Crassostrea gigas]
M_Cluster02748	443	XP_009066574.1	hypothetical protein LOTGIDRAFT_109034	[Lottia gigantea]
M_Cluster02751	388	XP_008998032.1	PREDICTED: uncharacterized protein-like	[Callithrix jacchus]
M_Cluster02753	619	XP_005094522.1	PREDICTED: uncharacterized protein LOC101851026	[Aplysia californica]
M_Cluster02756	154	XP_013074285.1	PREDICTED: cytochrome P450 2D15-like	[Biomphalaria glabrata]
M_Cluster02758	248	XP_011449197.1	PREDICTED: multiple epidermal growth factor-like domains protein 11 isoform X1	[Crassostrea gigas]
M_Cluster02759	314	XP_009057652.1	hypothetical protein LOTGIDRAFT_122078	[Lottia gigantea]
M_Cluster02763	555	CCW77396.1	hypothetical protein	[uncultured gamma proteobacterium]
M_Cluster02764	345	XP_009050493.1	hypothetical protein LOTGIDRAFT_213657	[Lottia gigantea]
M_Cluster02765	311	XP_005505838.1	PREDICTED: deleted in malignant brain tumors 1 protein	[Columba livia]
M_Cluster02766	478	XP_009055568.1	hypothetical protein LOTGIDRAFT_209465	[Lottia gigantea]
M_Cluster02767	145	XP_002600645.1	hypothetical protein BRAFLDRAFT_102424	[Branchiostoma floridae]
M_Cluster02770	306	XP_011437468.1	PREDICTED: uncharacterized protein LOC105335342	[Crassostrea gigas]
M_Cluster02772	181	XP_011431304.1	PREDICTED: GPN-loop GTPase 3-like	[Crassostrea gigas]
M_Cluster02773	374	XP_011421316.1	PREDICTED: Krueppel-like factor 5	[Crassostrea gigas]
M_Cluster02774	337	XP_012935034.1	PREDICTED: stabilin-2-like	[Aplysia californica]
M_Cluster02775	202	XP_005095823.1	PREDICTED: NEDD4 family-interacting protein 1-like	[Aplysia californica]
M_Cluster02777	344	XP_011448767.1	PREDICTED: uncharacterized protein LOC105343207 isoform X2	[Crassostrea gigas]
M_Cluster02778	176	XP_001285535.1	hypothetical protein	[Trichomonas vaginalis G3]
M_Cluster02780	882	XP_011437320.1	PREDICTED: tetratricopeptide repeat protein 25-like isoform X3	[Crassostrea gigas]
M_Cluster02785	168	XP_012364163.1	PREDICTED: WD repeat-containing protein 5	[Nomascus leucogenys]
M_Cluster02787	216	XP_009066504.1	hypothetical protein LOTGIDRAFT_155726	[Lottia gigantea]
M_Cluster02788	377	XP_013411554.1	PREDICTED: uncharacterized protein LOC106174511 isoform X1	[Lingula anatina]
M_Cluster02789	141	XP_009064470.1	hypothetical protein LOTGIDRAFT_168339	[Lottia gigantea]
M_Cluster02791	679	XP_011444906.1	PREDICTED: caprin-1-like isoform X2	[Crassostrea gigas]
M_Cluster02797	488	EMN62058.1	hypothetical protein LEP1GSC092_2563	[Leptospira interrogans serovar Pyrogenes str. R168]
M_Cluster02798	390	XP_014788209.1	PREDICTED: pentatricopeptide repeat-containing protein 2, mitochondrial-like	[Octopus bimaculoides]
M_Cluster02804	252	XP_011421818.1	PREDICTED: uncharacterized protein LOC105324435 isoform X3	[Crassostrea gigas]
M_Cluster02809	580	XP_011439736.1	PREDICTED: tripartite motif-containing protein 45-like isoform X3	[Crassostrea gigas]
M_Cluster02810	385	XP_009055304.1	hypothetical protein LOTGIDRAFT_153121	[Lottia gigantea]
M_Cluster02814	197	AEF33424.1	ribosome biogenesis protein nsa2-like protein, partial	[Crassostrea ariakensis]
M_Cluster02816	488	XP_009044687.1	hypothetical protein LOTGIDRAFT_179982	[Lottia gigantea]
M_Cluster02819	258	XP_011423784.1	PREDICTED: uncharacterized protein LOC105325782 isoform X2	[Crassostrea gigas]
M_Cluster02821	520	XP_009061592.1	hypothetical protein LOTGIDRAFT_234941	[Lottia gigantea]
M_Cluster02823	510	XP_009065394.1	hypothetical protein LOTGIDRAFT_108333, partial	[Lottia gigantea]
M_Cluster02824	291	XP_014785116.1	PREDICTED: exosome complex component RRP42-like isoform X1	[Octopus bimaculoides]
M_Cluster02830	590	XP_009066357.1	hypothetical protein LOTGIDRAFT_134281, partial	[Lottia gigantea]
M_Cluster02833	125	XP_009065902.1	synaptotagmin 1	[Lottia gigantea]
M_Cluster02838	151	ELT92785.1	hypothetical protein CAPTEDRAFT_228048	[Capitella teleta]
M_Cluster02839	276	KXJ15652.1	Retrovirus-related Pol polyprotein from transposon 297	[Exaiptasia pallida]
M_Cluster02840	240	XP_009047693.1	hypothetical protein LOTGIDRAFT_180286	[Lottia gigantea]
M_Cluster02842	310	AGH32327.1	heat shock protein 70	[Cellana toreuma]
M_Cluster02845	816	XP_012790822.1	PREDICTED: cadherin EGF LAG seven-pass G-type receptor 2, partial	[Sorex araneus]
M_Cluster02846	170	XP_013185848.1	PREDICTED: putative gamma-glutamylcyclotransferase CG2811 isoform X3	[Amyelois transitella]
M_Cluster02847	203	XP_011728067.1	PREDICTED: BET1 homolog isoform X2	[Macaca nemestrina]
M_Cluster02855	663	XP_011415403.1	PREDICTED: E3 ubiquitin-protein ligase TRIM56-like	[Crassostrea gigas]
M_Cluster02859	196	XP_009048179.1	hypothetical protein LOTGIDRAFT_139906, partial	[Lottia gigantea]
M_Cluster02862	516	XP_013084075.1	PREDICTED: dihydrolipoyllysine-residue acetyltransferase component of pyruvate dehydrogenase complex, mitochondrial-like isoform X2	[Biomphalaria glabrata]
M_Cluster02867	862	XP_012941300.1	PREDICTED: LOW QUALITY PROTEIN: myosin heavy chain, striated muscle	[Aplysia californica]
M_Cluster02876	634	XP_011676476.1	PREDICTED: serine/threonine-protein phosphatase 6 regulatory ankyrin repeat subunit A-like, partial	[Strongylocentrotus purpuratus]
M_Cluster02877	226	ACZ65578.1	selenium-binding protein	[Haliotis discus hannai]
M_Cluster02880	391	XP_005099984.1	PREDICTED: uncharacterized protein LOC101850008	[Aplysia californica]
M_Cluster02881	676	XP_009051032.1	hypothetical protein LOTGIDRAFT_159137	[Lottia gigantea]
M_Cluster02885	484	XP_013073607.1	PREDICTED: zinc metalloproteinase nas-13-like isoform X3	[Biomphalaria glabrata]
M_Cluster02887	534	XP_009056751.1	hypothetical protein LOTGIDRAFT_178649	[Lottia gigantea]
M_Cluster02889	480	XP_009048720.1	hypothetical protein LOTGIDRAFT_149768	[Lottia gigantea]
M_Cluster02891	258	XP_009063113.1	hypothetical protein LOTGIDRAFT_220828	[Lottia gigantea]
M_Cluster02893	691	XP_009057598.1	hypothetical protein LOTGIDRAFT_63093, partial	[Lottia gigantea]
M_Cluster02895	167	EKC30311.1	hypothetical protein CGI_10024545	[Crassostrea gigas]
M_Cluster02903	315	XP_009054320.1	hypothetical protein LOTGIDRAFT_189008	[Lottia gigantea]
M_Cluster02905	292	XP_009046073.1	hypothetical protein LOTGIDRAFT_137613	[Lottia gigantea]
M_Cluster02907	461	XP_009054472.1	hypothetical protein LOTGIDRAFT_203896	[Lottia gigantea]
M_Cluster02909	467	XP_011428315.1	PREDICTED: platelet endothelial aggregation receptor 1-like	[Crassostrea gigas]
M_Cluster02912	405	XP_012946844.1	PREDICTED: tripartite motif-containing protein 3-like	[Aplysia californica]
M_Cluster02914	595	XP_009049266.1	hypothetical protein LOTGIDRAFT_158307	[Lottia gigantea]
M_Cluster02917	361	XP_012946844.1	PREDICTED: tripartite motif-containing protein 3-like	[Aplysia californica]
M_Cluster02922	243	XP_013084181.1	PREDICTED: uncharacterized protein LOC106069132	[Biomphalaria glabrata]
M_Cluster02926	348	XP_009059184.1	hypothetical protein LOTGIDRAFT_233914	[Lottia gigantea]
M_Cluster02927	286	XP_005110255.1	PREDICTED: BTB/POZ domain-containing protein At5g03250-like	[Aplysia californica]
M_Cluster02931	425	XP_009065842.1	hypothetical protein LOTGIDRAFT_236582	[Lottia gigantea]
M_Cluster02932	502	XP_009060246.1	hypothetical protein LOTGIDRAFT_229102	[Lottia gigantea]
M_Cluster02933	475	XP_012663886.1	PREDICTED: E3 ubiquitin-protein ligase DTX3L-like	[Otolemur garnettii]
M_Cluster02939	438	XP_009046165.1	hypothetical protein LOTGIDRAFT_171719	[Lottia gigantea]
M_Cluster02940	190	XP_009059769.1	hypothetical protein LOTGIDRAFT_218790	[Lottia gigantea]
M_Cluster02941	370	XP_014289688.1	PREDICTED: ankyrin repeat domain-containing protein 17	[Halyomorpha halys]
M_Cluster02942	199	XP_013402085.1	PREDICTED: ankyrin-3-like isoform X4	[Lingula anatina]
M_Cluster02946	179	XP_013066490.1	PREDICTED: multiple epidermal growth factor-like domains protein 6	[Biomphalaria glabrata]
M_Cluster02953	257	XP_009046333.1	hypothetical protein LOTGIDRAFT_230366	[Lottia gigantea]
M_Cluster02955	228	XP_009063642.1	hypothetical protein LOTGIDRAFT_229418	[Lottia gigantea]
M_Cluster02963	157	XP_015821364.1	PREDICTED: probable ribonuclease ZC3H12C	[Nothobranchius furzeri]
M_Cluster02964	272	XP_009044096.1	hypothetical protein LOTGIDRAFT_55123, partial	[Lottia gigantea]
M_Cluster02966	143	XP_001625309.1	predicted protein	[Nematostella vectensis]
M_Cluster02968	194	XP_009047117.1	hypothetical protein LOTGIDRAFT_149649	[Lottia gigantea]
M_Cluster02971	1029	XP_011436594.1	PREDICTED: DNA polymerase iota-like isoform X2	[Crassostrea gigas]
M_Cluster02973	642	EKC23796.1	Uncharacterized protein C4orf8	[Crassostrea gigas]
M_Cluster02974	249	XP_009055576.1	hypothetical protein LOTGIDRAFT_153440	[Lottia gigantea]
M_Cluster02975	635	XP_013072731.1	PREDICTED: nuclear pore glycoprotein p62-like	[Biomphalaria glabrata]
M_Cluster02976	471	XP_013073565.1	PREDICTED: FAD-dependent oxidoreductase domain-containing protein 1-like	[Biomphalaria glabrata]
M_Cluster02977	162	XP_014326123.1	PREDICTED: glia maturation factor gamma	[Xiphophorus maculatus]
M_Cluster02978	331	EKC40365.1	Transmembrane and coiled-coil domains protein 1	[Crassostrea gigas]
M_Cluster02982	470	XP_011449883.1	PREDICTED: uncharacterized protein LOC105344015 isoform X6	[Crassostrea gigas]
M_Cluster02983	620	XP_011415403.1	PREDICTED: E3 ubiquitin-protein ligase TRIM56-like	[Crassostrea gigas]
M_Cluster02984	221	XP_005109621.2	PREDICTED: solute carrier organic anion transporter family member 2A1-like	[Aplysia californica]
M_Cluster02986	470	XP_009063271.1	hypothetical protein LOTGIDRAFT_235614	[Lottia gigantea]
M_Cluster02987	509	XP_009055975.1	hypothetical protein LOTGIDRAFT_232717	[Lottia gigantea]
M_Cluster02988	515	XP_009051371.1	hypothetical protein LOTGIDRAFT_152594	[Lottia gigantea]
M_Cluster02989	146	XP_011431401.1	PREDICTED: regulator of nonsense transcripts 1-like	[Crassostrea gigas]
M_Cluster02991	640	XP_009048092.1	hypothetical protein LOTGIDRAFT_111948	[Lottia gigantea]
M_Cluster02992	168	XP_011456681.1	PREDICTED: 13 kDa ribonucleoprotein-associated protein-like	[Crassostrea gigas]
M_Cluster02994	174	XP_006539472.1	PREDICTED: uncharacterized protein Gm31477 isoform X1	[Mus musculus]
M_Cluster02995	384	XP_007910288.1	PREDICTED: NFX1-type zinc finger-containing protein 1	[Callorhinchus milii]
M_Cluster02999	644	EMC88312.1	Deleted in malignant brain tumors 1 protein	[Columba livia]
M_Cluster03001	284	XP_009064636.1	hypothetical protein LOTGIDRAFT_131752	[Lottia gigantea]
M_Cluster03008	402	XP_009052807.1	hypothetical protein LOTGIDRAFT_115668	[Lottia gigantea]
M_Cluster03010	162	XP_009049930.1	hypothetical protein LOTGIDRAFT_113690	[Lottia gigantea]
M_Cluster03011	486	EKC33205.1	Receptor-type tyrosine-protein phosphatase T	[Crassostrea gigas]
M_Cluster03013	388	AFO64973.1	inhibitor of NF-kappaB	[Haliotis discus discus]
M_Cluster03015	537	XP_013066916.1	PREDICTED: monocarboxylate transporter 13-like	[Biomphalaria glabrata]
M_Cluster03019	635	XP_009063572.1	hypothetical protein LOTGIDRAFT_167823	[Lottia gigantea]
M_Cluster03020	511	XP_009047823.1	hypothetical protein LOTGIDRAFT_238290	[Lottia gigantea]
M_Cluster03021	495	XP_009065179.1	hypothetical protein LOTGIDRAFT_155365	[Lottia gigantea]
M_Cluster03022	376	XP_011432419.1	PREDICTED: importin subunit alpha-4-like	[Crassostrea gigas]
M_Cluster03025	300	XP_005098823.1	PREDICTED: actin-related protein 2/3 complex subunit 2-like	[Aplysia californica]
M_Cluster03026	441	XP_013415223.1	PREDICTED: receptor-type tyrosine-protein phosphatase kappa-like	[Lingula anatina]
M_Cluster03027	520	XP_009053700.1	hypothetical protein LOTGIDRAFT_239424	[Lottia gigantea]
M_Cluster03028	312	XP_011671319.1	PREDICTED: NFX1-type zinc finger-containing protein 1	[Strongylocentrotus purpuratus]
M_Cluster03029	321	XP_009051938.1	hypothetical protein LOTGIDRAFT_231533	[Lottia gigantea]
M_Cluster03032	207	XP_009046687.1	hypothetical protein LOTGIDRAFT_237892	[Lottia gigantea]
M_Cluster03034	163	XP_009046426.1	hypothetical protein LOTGIDRAFT_110620	[Lottia gigantea]
M_Cluster03035	85	XP_009044616.1	hypothetical protein LOTGIDRAFT_170554	[Lottia gigantea]
M_Cluster03036	300	XP_005102637.1	PREDICTED: uncharacterized protein C20orf96-like	[Aplysia californica]
M_Cluster03037	790	EKC25286.1	Lupus brain antigen 1	[Crassostrea gigas]
M_Cluster03040	385	XP_011452137.1	PREDICTED: sequestosome-1-like isoform X1	[Crassostrea gigas]
M_Cluster03042	514	XP_005091119.1	PREDICTED: uncharacterized protein LOC101855924	[Aplysia californica]
M_Cluster03043	168	XP_008053830.1	PREDICTED: low affinity immunoglobulin epsilon Fc receptor	[Tarsius syrichta]
M_Cluster03044	345	XP_011435390.1	PREDICTED: BTB/POZ domain-containing protein 6-like	[Crassostrea gigas]
M_Cluster03045	401	XP_009066759.1	Defline double C2 domain protein	[Lottia gigantea]
M_Cluster03046	294	XP_009050684.1	hypothetical protein LOTGIDRAFT_174100	[Lottia gigantea]
M_Cluster03048	273	XP_011423587.1	PREDICTED: uncharacterized protein LOC105325629	[Crassostrea gigas]
M_Cluster03053	604	XP_009063553.1	hypothetical protein LOTGIDRAFT_235774	[Lottia gigantea]
M_Cluster03054	415	XP_013089172.1	PREDICTED: uncharacterized protein LOC106073217	[Biomphalaria glabrata]
M_Cluster03056	488	XP_005089461.1	PREDICTED: calpain-2 catalytic subunit-like	[Aplysia californica]
M_Cluster03063	675	XP_009061984.1	hypothetical protein LOTGIDRAFT_107431	[Lottia gigantea]
M_Cluster03064	319	XP_006816323.1	PREDICTED: uncharacterized protein LOC102802659	[Saccoglossus kowalevskii]
M_Cluster03068	402	XP_014670842.1	PREDICTED: uncharacterized protein LOC106811655	[Priapulus caudatus]
M_Cluster03070	339	XP_013096670.1	PREDICTED: receptor-type tyrosine-protein phosphatase N2-like	[Biomphalaria glabrata]
M_Cluster03073	399	XP_009048588.1	hypothetical protein LOTGIDRAFT_157676	[Lottia gigantea]
M_Cluster03076	292	XP_009047020.1	hypothetical protein LOTGIDRAFT_205108	[Lottia gigantea]
M_Cluster03077	822	WP_012473465.1	hypothetical protein	[Candidatus Amoebophilus asiaticus]
M_Cluster03078	156	XP_009056472.1	hypothetical protein LOTGIDRAFT_232908	[Lottia gigantea]
M_Cluster03079	130	XP_009054600.1	hypothetical protein LOTGIDRAFT_117888	[Lottia gigantea]
M_Cluster03080	401	XP_011414911.1	PREDICTED: peptidylprolyl isomerase domain and WD repeat-containing protein 1-like	[Crassostrea gigas]
M_Cluster03082	479	ELU04626.1	hypothetical protein CAPTEDRAFT_173573	[Capitella teleta]
M_Cluster03083	334	XP_009044110.1	hypothetical protein LOTGIDRAFT_152422	[Lottia gigantea]
M_Cluster03085	444	XP_011450318.1	PREDICTED: zinc finger and BTB domain-containing protein 24-like	[Crassostrea gigas]
M_Cluster03086	457	XP_014769031.1	PREDICTED: multiple epidermal growth factor-like domains protein 10	[Octopus bimaculoides]
M_Cluster03087	401	KOF64970.1	hypothetical protein OCBIM_22016493mg	[Octopus bimaculoides]
M_Cluster03088	662	EKC40365.1	Transmembrane and coiled-coil domains protein 1	[Crassostrea gigas]
M_Cluster03089	320	ELT93489.1	hypothetical protein CAPTEDRAFT_123695	[Capitella teleta]
M_Cluster03094	460	XP_009046225.1	hypothetical protein LOTGIDRAFT_111131	[Lottia gigantea]
M_Cluster03100	370	XP_011436474.1	PREDICTED: poly	[ADP-ribose]
M_Cluster03101	773	XP_009058126.1	hypothetical protein LOTGIDRAFT_153879	[Lottia gigantea]
M_Cluster03102	223	XP_011442417.1	PREDICTED: uncharacterized protein C1orf158 homolog	[Crassostrea gigas]
M_Cluster03103	258	XP_012941176.1	PREDICTED: doublecortin domain-containing protein 2-like	[Aplysia californica]
M_Cluster03104	463	XP_002600436.1	hypothetical protein BRAFLDRAFT_99626	[Branchiostoma floridae]
M_Cluster03109	192	XP_005090067.2	PREDICTED: monocarboxylate transporter 3-like	[Aplysia californica]
M_Cluster03113	274	XP_009057022.1	hypothetical protein LOTGIDRAFT_175708	[Lottia gigantea]
M_Cluster03114	281	XP_012546137.1	PREDICTED: hemicentin-2	[Bombyx mori]
M_Cluster03115	450	XP_015265795.1	PREDICTED: Krueppel-like factor 11 isoform X2	[Gekko japonicus]
M_Cluster03116	431	XP_001649474.1	AAEL014742-PA, partial	[Aedes aegypti]
M_Cluster03117	779	XP_013411894.1	PREDICTED: proprotein convertase subtilisin/kexin type 5-like	[Lingula anatina]
M_Cluster03121	321	EKC39239.1	Ankyrin-1	[Crassostrea gigas]
M_Cluster03123	270	XP_014775432.1	PREDICTED: alpha-N-acetylgalactosaminidase-like	[Octopus bimaculoides]
M_Cluster03124	247	XP_009049020.1	hypothetical protein LOTGIDRAFT_97168, partial	[Lottia gigantea]
M_Cluster03129	598	XP_012938232.1	PREDICTED: selenocysteine-specific elongation factor-like	[Aplysia californica]
M_Cluster03130	114	XP_009056485.1	hypothetical protein LOTGIDRAFT_120099, partial	[Lottia gigantea]
M_Cluster03132	229	XP_012402154.1	PREDICTED: gastrula zinc finger protein XlCGF7.1-like	[Sarcophilus harrisii]
M_Cluster03133	360	XP_012935559.1	PREDICTED: protocadherin Fat 1-like, partial	[Aplysia californica]
M_Cluster03134	618	XP_014273001.1	PREDICTED: ankyrin-3-like	[Halyomorpha halys]
M_Cluster03139	668	XP_012941516.1	PREDICTED: probable cation-transporting ATPase 13A3	[Aplysia californica]
M_Cluster03142	234	XP_003242763.1	PREDICTED: uncharacterized protein LOC100570006	[Acyrthosiphon pisum]
M_Cluster03143	452	XP_009046805.1	hypothetical protein LOTGIDRAFT_138283	[Lottia gigantea]
M_Cluster03145	433	XP_009046691.1	hypothetical protein LOTGIDRAFT_171870	[Lottia gigantea]
M_Cluster03148	620	XP_013069303.1	PREDICTED: protein PXR1-like	[Biomphalaria glabrata]
M_Cluster03150	239	XP_009046233.1	hypothetical protein LOTGIDRAFT_74150, partial	[Lottia gigantea]
M_Cluster03151	240	XP_013093262.1	PREDICTED: cubilin-like	[Biomphalaria glabrata]
M_Cluster03153	680	XP_009063572.1	hypothetical protein LOTGIDRAFT_167823	[Lottia gigantea]
M_Cluster03156	167	XP_009060483.1	hypothetical protein LOTGIDRAFT_165229	[Lottia gigantea]
M_Cluster03158	725	XP_011412040.1	PREDICTED: DNA polymerase kappa-like	[Crassostrea gigas]
M_Cluster03159	190	XP_009065197.1	hypothetical protein LOTGIDRAFT_108533, partial	[Lottia gigantea]
M_Cluster03160	101	XP_012944692.1	PREDICTED: vacuolar ATPase assembly integral membrane protein VMA21-like	[Aplysia californica]
M_Cluster03161	460	XP_012945756.1	PREDICTED: bone morphogenetic protein 2-like	[Aplysia californica]
M_Cluster03163	246	XP_009054208.1	hypothetical protein LOTGIDRAFT_188829	[Lottia gigantea]
M_Cluster03164	378	XP_009054022.1	hypothetical protein LOTGIDRAFT_117101, partial	[Lottia gigantea]
M_Cluster03165	337	XP_012941021.1	PREDICTED: arrestin domain-containing protein 2-like	[Aplysia californica]
M_Cluster03166	808	XP_009063445.1	hypothetical protein LOTGIDRAFT_167700	[Lottia gigantea]
M_Cluster03167	132	XP_002600845.1	hypothetical protein BRAFLDRAFT_214970	[Branchiostoma floridae]
M_Cluster03168	682	XP_013387202.1	PREDICTED: DNA mismatch repair protein Msh2-like	[Lingula anatina]
M_Cluster03169	185	XP_002610104.1	hypothetical protein BRAFLDRAFT_125648	[Branchiostoma floridae]
M_Cluster03171	371	XP_012934711.1	PREDICTED: set1/Ash2 histone methyltransferase complex subunit ASH2-like	[Aplysia californica]
M_Cluster03175	429	XP_009432790.1	PREDICTED: C-type lectin domain family 4 member M isoform X5	[Pan troglodytes]
M_Cluster03176	250	XP_014789717.1	PREDICTED: homeobox-containing protein 1-like isoform X3	[Octopus bimaculoides]
M_Cluster03177	208	XP_013418028.1	PREDICTED: DNA-directed RNA polymerase III subunit RPC8-like	[Lingula anatina]
M_Cluster03180	592	EKC19503.1	Poly	[ADP-ribose]
M_Cluster03181	711	XP_012943117.1	PREDICTED: intraflagellar transport protein 172 homolog isoform X1	[Aplysia californica]
M_Cluster03183	431	AJA37840.1	cell adhesion molecule-like protein 2	[Littorina littorea]
M_Cluster03185	214	XP_009045199.1	hypothetical protein LOTGIDRAFT_237510	[Lottia gigantea]
M_Cluster03187	253	XP_013089218.1	PREDICTED: C-terminal-binding protein-like isoform X1	[Biomphalaria glabrata]
M_Cluster03190	480	XP_012944195.1	PREDICTED: protein TBATA-like	[Aplysia californica]
M_Cluster03194	594	XP_011436240.1	PREDICTED: TELO2-interacting protein 1 homolog	[Crassostrea gigas]
M_Cluster03198	614	XP_005089382.2	PREDICTED: metabotropic glutamate receptor 2-like isoform X2	[Aplysia californica]
M_Cluster03199	413	XP_009063658.1	hypothetical protein LOTGIDRAFT_107502	[Lottia gigantea]
M_Cluster03205	373	XP_009056721.1	hypothetical protein LOTGIDRAFT_204047	[Lottia gigantea]
M_Cluster03207	446	XP_009060333.1	hypothetical protein LOTGIDRAFT_106119, partial	[Lottia gigantea]
M_Cluster03211	244	XP_009062820.1	hypothetical protein LOTGIDRAFT_235376	[Lottia gigantea]
M_Cluster03212	124	ABN54798.1	galectin 4-like protein transcript variant	[Haliotis discus hannai]
M_Cluster03213	148	XP_014228426.1	PREDICTED: gastrula zinc finger protein XlCGF57.1-like	[Trichogramma pretiosum]
M_Cluster03214	666	EKC28185.1	Tripartite motif-containing protein 2	[Crassostrea gigas]
M_Cluster03216	190	XP_013416937.1	PREDICTED: uncharacterized protein LOC106178346	[Lingula anatina]
M_Cluster03220	115	XP_005100378.1	PREDICTED: uncharacterized protein LOC101862803	[Aplysia californica]
M_Cluster03223	373	XP_013389727.1	PREDICTED: NFATC2-interacting protein-like	[Lingula anatina]
M_Cluster03225	127	KKF33796.1	Hypothetical protein EH28_19721	[Larimichthys crocea]
M_Cluster03228	122	XP_005094519.1	PREDICTED: potassium channel subfamily K member 2-like	[Aplysia californica]
M_Cluster03230	493	XP_005090793.1	PREDICTED: extracellular tyrosine-protein kinase PKDCC-like	[Aplysia californica]
M_Cluster03232	768	XP_013093827.1	PREDICTED: single-minded homolog 1-like	[Biomphalaria glabrata]
M_Cluster03235	344	XP_012942658.1	PREDICTED: sodium/calcium exchanger 3-like	[Aplysia californica]
M_Cluster03236	569	XP_005098992.1	PREDICTED: uncharacterized protein LOC101854640	[Aplysia californica]
M_Cluster03237	577	XP_011449632.1	PREDICTED: serine/threonine-protein phosphatase 2A 65 kDa regulatory subunit A alpha isoform-like isoform X2	[Crassostrea gigas]
M_Cluster03239	235	XP_013393757.1	PREDICTED: receptor-type tyrosine-protein phosphatase U-like isoform X1	[Lingula anatina]
M_Cluster03241	285	XP_009054298.1	hypothetical protein LOTGIDRAFT_160869	[Lottia gigantea]
M_Cluster03242	333	XP_013092974.1	PREDICTED: LOW QUALITY PROTEIN: centrosomal protein of 290 kDa-like	[Biomphalaria glabrata]
M_Cluster03243	136	XP_009055085.1	hypothetical protein LOTGIDRAFT_232483	[Lottia gigantea]
M_Cluster03245	737	XP_014012957.1	PREDICTED: uncharacterized protein LOC106578542 isoform X1	[Salmo salar]
M_Cluster03246	469	XP_009043690.1	hypothetical protein LOTGIDRAFT_103262	[Lottia gigantea]
M_Cluster03247	222	XP_014782512.1	PREDICTED: apoptotic chromatin condensation inducer in the nucleus-like, partial	[Octopus bimaculoides]
M_Cluster03254	304	XP_014287571.1	PREDICTED: uncharacterized threonine-rich GPI-anchored glycoprotein PJ4664.02-like	[Halyomorpha halys]
M_Cluster03255	375	XP_001631123.1	predicted protein	[Nematostella vectensis]
M_Cluster03260	168	XP_013395680.1	PREDICTED: F-box only protein 44-like isoform X1	[Lingula anatina]
M_Cluster03261	203	XP_011439007.1	PREDICTED: GTPase IMAP family member 7-like	[Crassostrea gigas]
M_Cluster03265	228	XP_005095061.2	PREDICTED: guanylate kinase-like isoform X2	[Aplysia californica]
M_Cluster03267	742	XP_009056004.1	hypothetical protein LOTGIDRAFT_216125	[Lottia gigantea]
M_Cluster03268	342	XP_009066241.1	hypothetical protein LOTGIDRAFT_223003	[Lottia gigantea]
M_Cluster03270	358	XP_009053989.1	hypothetical protein LOTGIDRAFT_178363	[Lottia gigantea]
M_Cluster03272	668	XP_014772896.1	PREDICTED: paraplegin-like	[Octopus bimaculoides]
M_Cluster03274	898	XP_011418157.1	PREDICTED: uncharacterized protein LOC105321541	[Crassostrea gigas]
M_Cluster03277	130	XP_783841.3	PREDICTED: iron-sulfur cluster assembly 2 homolog, mitochondrial isoform X1	[Strongylocentrotus purpuratus]
M_Cluster03278	405	XP_009065707.1	hypothetical protein LOTGIDRAFT_169160	[Lottia gigantea]
M_Cluster03280	325	XP_012564174.1	PREDICTED: extensin-2-like, partial	[Hydra vulgaris]
M_Cluster03286	762	XP_011676418.1	PREDICTED: deleted in malignant brain tumors 1 protein isoform X1	[Strongylocentrotus purpuratus]
M_Cluster03289	465	XP_006824481.1	PREDICTED: mediator of RNA polymerase II transcription subunit 12-like protein-like	[Saccoglossus kowalevskii]
M_Cluster03290	245	XP_009054863.1	hypothetical protein LOTGIDRAFT_161292	[Lottia gigantea]
M_Cluster03291	414	XP_012946337.1	PREDICTED: uncharacterized protein YER152C-like	[Aplysia californica]
M_Cluster03294	502	XP_011452487.1	PREDICTED: uncharacterized protein LOC105345858 isoform X2	[Crassostrea gigas]
M_Cluster03295	497	XP_005100196.1	PREDICTED: zinc finger protein on ecdysone puffs-like isoform X1	[Aplysia californica]
M_Cluster03300	119	XP_013783863.1	PREDICTED: protein TFG-like	[Limulus polyphemus]
M_Cluster03301	417	EKC35733.1	Ubiquitin conjugation factor E4 B	[Crassostrea gigas]
M_Cluster03303	265	BAK40204.1	putative structural protein	[Chaetoceros sp. RNA virus 2]
M_Cluster03305	458	XP_009043659.1	hypothetical protein LOTGIDRAFT_102242	[Lottia gigantea]
M_Cluster03306	365	XP_011419000.1	PREDICTED: nuclear RNA export factor 1-like	[Crassostrea gigas]
M_Cluster03307	371	XP_009053796.1	hypothetical protein LOTGIDRAFT_214936	[Lottia gigantea]
M_Cluster03309	665	XP_011436569.1	PREDICTED: sodium-dependent proline transporter-like	[Crassostrea gigas]
M_Cluster03312	147	XP_006813392.1	PREDICTED: uncharacterized protein LOC102810040	[Saccoglossus kowalevskii]
M_Cluster03317	804	XP_005460510.1	PREDICTED: cubilin	[Oreochromis niloticus]
M_Cluster03318	399	XP_009066210.1	hypothetical protein LOTGIDRAFT_222951	[Lottia gigantea]
M_Cluster03322	222	XP_011417584.1	PREDICTED: bromodomain-containing protein 7-like	[Crassostrea gigas]
M_Cluster03323	422	XP_011423836.1	PREDICTED: KH domain-containing, RNA-binding, signal transduction-associated protein 2-like	[Crassostrea gigas]
M_Cluster03325	244	XP_011447700.1	PREDICTED: uncharacterized protein LOC105342452	[Crassostrea gigas]
M_Cluster03328	491	XP_015829521.1	PREDICTED: uncharacterized protein LOC107394874	[Nothobranchius furzeri]
M_Cluster03329	253	XP_009048196.1	hypothetical protein LOTGIDRAFT_225472	[Lottia gigantea]
M_Cluster03331	230	XP_009051906.1	hypothetical protein LOTGIDRAFT_214128	[Lottia gigantea]
M_Cluster03333	684	XP_012946495.1	PREDICTED: vascular endothelial growth factor receptor 2-like	[Aplysia californica]
M_Cluster03334	597	EKC22385.1	hypothetical protein CGI_10002360	[Crassostrea gigas]
M_Cluster03336	957	XP_011413081.1	PREDICTED: ubiquitin carboxyl-terminal hydrolase 37-like	[Crassostrea gigas]
M_Cluster03337	392	XP_012946844.1	PREDICTED: tripartite motif-containing protein 3-like	[Aplysia californica]
M_Cluster03341	282	XP_012946106.1	PREDICTED: carbohydrate sulfotransferase 4-like, partial	[Aplysia californica]
M_Cluster03345	282	XP_009043996.1	hypothetical protein LOTGIDRAFT_181293, partial	[Lottia gigantea]
M_Cluster03347	361	EKC40447.1	Selenoprotein O	[Crassostrea gigas]
M_Cluster03352	834	XP_009065959.1	hypothetical protein LOTGIDRAFT_222757	[Lottia gigantea]
M_Cluster03353	707	XP_014277124.1	PREDICTED: uncharacterized protein LOC106681362	[Halyomorpha halys]
M_Cluster03356	363	XP_001649301.1	AAEL014668-PA, partial	[Aedes aegypti]
M_Cluster03357	275	XP_009053583.1	hypothetical protein LOTGIDRAFT_214826	[Lottia gigantea]
M_Cluster03361	346	XP_015769458.1	PREDICTED: L-amino-acid oxidase-like	[Acropora digitifera]
M_Cluster03362	442	XP_009061143.1	hypothetical protein LOTGIDRAFT_126696	[Lottia gigantea]
M_Cluster03365	137	XP_015772694.1	PREDICTED: BTB and MATH domain-containing protein 38-like	[Acropora digitifera]
M_Cluster03368	113	XP_005105589.2	PREDICTED: uncharacterized protein LOC101856043	[Aplysia californica]
M_Cluster03370	940	XP_012935525.1	PREDICTED: uncharacterized protein LOC101848029	[Aplysia californica]
M_Cluster03372	795	XP_011452749.1	PREDICTED: pleckstrin homology-like domain family B member 1 isoform X4	[Crassostrea gigas]
M_Cluster03374	530	XP_011438242.1	PREDICTED: uncharacterized protein LOC105335826 isoform X3	[Crassostrea gigas]
M_Cluster03375	410	XP_012938009.1	PREDICTED: sialin-like	[Aplysia californica]
M_Cluster03376	512	XP_009052999.1	hypothetical protein LOTGIDRAFT_202174	[Lottia gigantea]
M_Cluster03379	218	ABO26629.1	legumain	[Haliotis discus discus]
M_Cluster03380	176	XP_009052719.1	hypothetical protein LOTGIDRAFT_239294	[Lottia gigantea]
M_Cluster03382	276	XP_013094530.1	PREDICTED: WAS protein family homolog DDB_G0292878-like isoform X4	[Biomphalaria glabrata]
M_Cluster03384	737	XP_011416167.1	PREDICTED: protein starmaker-like	[Crassostrea gigas]
M_Cluster03385	280	ABO26601.1	omega class glutathione-s-transferase 2	[Haliotis discus discus]
M_Cluster03386	917	XP_011438415.1	PREDICTED: AP-5 complex subunit zeta-1-like	[Crassostrea gigas]
M_Cluster03388	156	XP_005101443.2	PREDICTED: arsenite methyltransferase-like	[Aplysia californica]
M_Cluster03392	91	XP_009060696.1	hypothetical protein LOTGIDRAFT_125704	[Lottia gigantea]
M_Cluster03394	171	XP_009061145.1	hypothetical protein LOTGIDRAFT_234689	[Lottia gigantea]
M_Cluster03395	377	XP_009065018.1	hypothetical protein LOTGIDRAFT_168872	[Lottia gigantea]
M_Cluster03399	689	XP_009064448.1	hypothetical protein LOTGIDRAFT_196276	[Lottia gigantea]
M_Cluster03400	429	XP_005089456.1	PREDICTED: probable tRNA(His) guanylyltransferase	[Aplysia californica]
M_Cluster03402	779	XP_012945590.1	PREDICTED: trichohyalin-like, partial	[Aplysia californica]
M_Cluster03409	534	XP_013073338.1	PREDICTED: uncharacterized protein LOC106060104	[Biomphalaria glabrata]
M_Cluster03410	584	XP_011446350.1	PREDICTED: serine/threonine-protein kinase PLK1-like	[Crassostrea gigas]
M_Cluster03411	405	XP_007887627.1	PREDICTED: E3 ubiquitin-protein ligase parkin	[Callorhinchus milii]
M_Cluster03412	287	XP_011451864.1	PREDICTED: transcription factor Sp9-like isoform X2	[Crassostrea gigas]
M_Cluster03418	319	AAW84264.1	heterogeneous nuclear ribonucleoprotein L, partial	[Aplysia californica]
M_Cluster03420	420	EKC35049.1	Dual specificity protein phosphatase 10	[Crassostrea gigas]
M_Cluster03421	183	XP_009052704.1	hypothetical protein LOTGIDRAFT_239286	[Lottia gigantea]
M_Cluster03423	533	XP_002607687.1	hypothetical protein BRAFLDRAFT_82867	[Branchiostoma floridae]
M_Cluster03424	223	XP_009060966.1	hypothetical protein LOTGIDRAFT_204385	[Lottia gigantea]
M_Cluster03426	666	EKC37878.1	Roundabout-like protein 2	[Crassostrea gigas]
M_Cluster03430	345	XP_013067142.1	PREDICTED: cell surface glycoprotein 1-like	[Biomphalaria glabrata]
M_Cluster03434	657	XP_002608355.1	hypothetical protein BRAFLDRAFT_91314	[Branchiostoma floridae]
M_Cluster03436	404	XP_009043702.1	hypothetical protein LOTGIDRAFT_227836	[Lottia gigantea]
M_Cluster03439	313	XP_013406598.1	PREDICTED: diphthine--ammonia ligase-like	[Lingula anatina]
M_Cluster03442	378	XP_001631123.1	predicted protein	[Nematostella vectensis]
M_Cluster03446	393	XP_009059875.1	hypothetical protein LOTGIDRAFT_234330	[Lottia gigantea]
M_Cluster03447	865	XP_011419075.1	PREDICTED: receptor-type tyrosine-protein phosphatase kappa-like	[Crassostrea gigas]
M_Cluster03451	442	XP_014781456.1	PREDICTED: uncharacterized protein LOC106877158 isoform X1	[Octopus bimaculoides]
M_Cluster03452	596	XP_009063572.1	hypothetical protein LOTGIDRAFT_167823	[Lottia gigantea]
M_Cluster03457	393	CAD88601.1	SRC Kinase Associated Phosphoprotein 2	[Crassostrea gigas]
M_Cluster03460	492	XP_009059974.1	hypothetical protein LOTGIDRAFT_106234	[Lottia gigantea]
M_Cluster03462	416	EKC28247.1	Tenascin-X	[Crassostrea gigas]
M_Cluster03468	418	XP_014775432.1	PREDICTED: alpha-N-acetylgalactosaminidase-like	[Octopus bimaculoides]
M_Cluster03469	405	XP_013092320.1	PREDICTED: vacuolar protein sorting-associated protein 37A-like	[Biomphalaria glabrata]
M_Cluster03473	296	XP_005100134.1	PREDICTED: Down syndrome critical region protein 3 homolog	[Aplysia californica]
M_Cluster03474	152	XP_012938981.1	PREDICTED: cell death-inducing p53-target protein 1 homolog	[Aplysia californica]
M_Cluster03477	563	XP_009060824.1	hypothetical protein LOTGIDRAFT_219163	[Lottia gigantea]
M_Cluster03478	219	XP_013399077.1	PREDICTED: hemicentin-2-like	[Lingula anatina]
M_Cluster03483	397	EKC22647.1	Putative beta-D-xylosidase 2	[Crassostrea gigas]
M_Cluster03488	212	XP_004988132.1	hypothetical protein PTSG_13072	[Salpingoeca rosetta]
M_Cluster03490	352	XP_012139965.1	PREDICTED: uncharacterized protein LOC105662416	[Megachile rotundata]
M_Cluster03491	980	XP_011430135.1	PREDICTED: kinesin-like protein KIF28P isoform X1	[Crassostrea gigas]
M_Cluster03492	319	XP_009059944.1	hypothetical protein LOTGIDRAFT_74313, partial	[Lottia gigantea]
M_Cluster03495	421	KFM74353.1	Very low-density lipoprotein receptor, partial	[Stegodyphus mimosarum]
M_Cluster03499	323	XP_014678722.1	PREDICTED: serendipity locus protein H-1-like	[Priapulus caudatus]
M_Cluster03500	300	WP_053335183.1	hypothetical protein	[Thermoanaerobaculum aquaticum]
M_Cluster03501	206	XP_009049892.1	hypothetical protein LOTGIDRAFT_113507, partial	[Lottia gigantea]
M_Cluster03504	287	XP_013415188.1	PREDICTED: diphthine methyl ester synthase-like	[Lingula anatina]
M_Cluster03506	647	XP_009063572.1	hypothetical protein LOTGIDRAFT_167823	[Lottia gigantea]
M_Cluster03510	351	NP_001191420.1	catalytic subunit of protein kinase A	[Aplysia californica]
M_Cluster03522	115	XP_014781567.1	PREDICTED: U1 small nuclear ribonucleoprotein C-like	[Octopus bimaculoides]
M_Cluster03524	502	XP_009044898.1	hypothetical protein LOTGIDRAFT_170803	[Lottia gigantea]
M_Cluster03525	499	XP_015774851.1	PREDICTED: ankyrin-1-like	[Acropora digitifera]
M_Cluster03528	234	XP_009047666.1	hypothetical protein LOTGIDRAFT_139359	[Lottia gigantea]
M_Cluster03529	213	XP_005108167.1	PREDICTED: ras-related and estrogen-regulated growth inhibitor-like	[Aplysia californica]
M_Cluster03531	926	XP_012939173.1	PREDICTED: transient receptor potential cation channel subfamily A member 1 homolog	[Aplysia californica]
M_Cluster03532	193	XP_015794244.1	PREDICTED: LOW QUALITY PROTEIN: BTB/POZ domain-containing protein 6-B-like, partial	[Tetranychus urticae]
M_Cluster03533	350	XP_009062207.1	hypothetical protein LOTGIDRAFT_229368	[Lottia gigantea]
M_Cluster03536	248	XP_011449693.1	PREDICTED: transcriptional adapter 2-beta-like	[Crassostrea gigas]
M_Cluster03544	388	XP_009052546.1	hypothetical protein LOTGIDRAFT_201958	[Lottia gigantea]
M_Cluster03550	775	XP_005099828.1	PREDICTED: nuclear export mediator factor Nemf-like	[Aplysia californica]
M_Cluster03551	144	XP_009064024.1	hypothetical protein LOTGIDRAFT_167900	[Lottia gigantea]
M_Cluster03552	422	XP_012940744.1	PREDICTED: beta-1,4-glucuronyltransferase 1-like	[Aplysia californica]
M_Cluster03555	341	KII62055.1	hypothetical protein RF11_07931	[Thelohanellus kitauei]
M_Cluster03557	608	XP_015990588.1	PREDICTED: LOW QUALITY PROTEIN: poly	[ADP-ribose]
M_Cluster03558	552	XP_014774629.1	PREDICTED: msx2-interacting protein-like	[Octopus bimaculoides]
M_Cluster03559	305	XP_009060960.1	hypothetical protein LOTGIDRAFT_193477	[Lottia gigantea]
M_Cluster03561	230	XP_005111060.2	PREDICTED: aquaporin-5-like isoform X1	[Aplysia californica]
M_Cluster03564	245	XP_009067355.1	hypothetical protein LOTGIDRAFT_170455	[Lottia gigantea]
M_Cluster03566	393	XP_009065202.1	hypothetical protein LOTGIDRAFT_108247	[Lottia gigantea]
M_Cluster03569	321	XP_009045286.1	hypothetical protein LOTGIDRAFT_156365	[Lottia gigantea]
M_Cluster03572	170	ACF75368.1	tumor necrosis factor alpha	[Haliotis discus discus]
M_Cluster03574	391	XP_013394101.1	PREDICTED: RNA-binding protein 42-like	[Lingula anatina]
M_Cluster03578	196	XP_013093262.1	PREDICTED: cubilin-like	[Biomphalaria glabrata]
M_Cluster03580	845	XP_013397856.1	PREDICTED: GTPase IMAP family member 4-like	[Lingula anatina]
M_Cluster03581	471	XP_013079921.1	PREDICTED: swarming motility protein YbiA-like	[Biomphalaria glabrata]
M_Cluster03582	594	NP_001268725.1	early growth response protein 1-like	[Aplysia californica]
M_Cluster03583	750	XP_009063017.1	hypothetical protein LOTGIDRAFT_167288	[Lottia gigantea]
M_Cluster03584	397	XP_013396418.1	PREDICTED: zinc finger protein 622-like	[Lingula anatina]
M_Cluster03586	426	XP_005103275.1	PREDICTED: serine/threonine-protein kinase MRCK alpha-like isoform X5	[Aplysia californica]
M_Cluster03588	936	XP_009052997.1	hypothetical protein LOTGIDRAFT_174885	[Lottia gigantea]
M_Cluster03590	685	XP_011439450.1	PREDICTED: uncharacterized protein LOC105336712	[Crassostrea gigas]
M_Cluster03591	400	XP_009053574.1	hypothetical protein LOTGIDRAFT_214820	[Lottia gigantea]
M_Cluster03594	168	XP_013396604.1	PREDICTED: uncharacterized protein LOC106163538 isoform X6	[Lingula anatina]
M_Cluster03596	486	XP_009058268.1	hypothetical protein LOTGIDRAFT_163509	[Lottia gigantea]
M_Cluster03598	642	XP_009051873.1	hypothetical protein LOTGIDRAFT_115011, partial	[Lottia gigantea]
M_Cluster03599	278	XP_011418625.1	PREDICTED: tyrosine-protein phosphatase non-receptor type 11-like isoform X3	[Crassostrea gigas]
M_Cluster03600	386	XP_009060188.1	hypothetical protein LOTGIDRAFT_154234	[Lottia gigantea]
M_Cluster03604	921	XP_013417948.1	PREDICTED: fibrillin-2-like isoform X17	[Lingula anatina]
M_Cluster03608	458	XP_009044148.1	hypothetical protein LOTGIDRAFT_68744, partial	[Lottia gigantea]
M_Cluster03610	712	XP_009044051.1	hypothetical protein LOTGIDRAFT_228061	[Lottia gigantea]
M_Cluster03611	841	XP_001649474.1	AAEL014742-PA, partial	[Aedes aegypti]
M_Cluster03614	117	XP_009052331.1	hypothetical protein LOTGIDRAFT_231665	[Lottia gigantea]
M_Cluster03615	344	XP_012937407.1	PREDICTED: centlein-like	[Aplysia californica]
M_Cluster03616	129	ABY87359.1	unknown protein 2	[Haliotis diversicolor]
M_Cluster03618	688	XP_005101732.1	PREDICTED: acylamino-acid-releasing enzyme-like	[Aplysia californica]
M_Cluster03620	391	XP_014784358.1	PREDICTED: far upstream element-binding protein 1-like isoform X4	[Octopus bimaculoides]
M_Cluster03622	440	XP_014274163.1	PREDICTED: serine/threonine-protein phosphatase 6 regulatory ankyrin repeat subunit C-like isoform X1	[Halyomorpha halys]
M_Cluster03623	443	XP_014790324.1	PREDICTED: KAT8 regulatory NSL complex subunit 2-like	[Octopus bimaculoides]
M_Cluster03627	318	XP_009065674.1	hypothetical protein LOTGIDRAFT_132999, partial	[Lottia gigantea]
M_Cluster03629	273	XP_011436572.1	PREDICTED: receptor-type tyrosine-protein phosphatase T-like	[Crassostrea gigas]
M_Cluster03631	284	XP_015926651.1	PREDICTED: phosphatidylinositol phosphatase PTPRQ-like isoform X1	[Parasteatoda tepidariorum]
M_Cluster03632	300	XP_013065258.1	PREDICTED: neuroglian-like	[Biomphalaria glabrata]
M_Cluster03633	308	EKC39239.1	Ankyrin-1	[Crassostrea gigas]
M_Cluster03635	286	XP_009054851.1	hypothetical protein LOTGIDRAFT_232380	[Lottia gigantea]
M_Cluster03637	205	XP_009060339.1	hypothetical protein LOTGIDRAFT_183359	[Lottia gigantea]
M_Cluster03638	144	XP_012945460.1	PREDICTED: uncharacterized protein LOC106013670	[Aplysia californica]
M_Cluster03639	277	KOF98010.1	hypothetical protein OCBIM_22027669mg, partial	[Octopus bimaculoides]
M_Cluster03640	631	XP_014786320.1	PREDICTED: WW domain-binding protein 11-like	[Octopus bimaculoides]
M_Cluster03641	254	XP_011450089.1	PREDICTED: 5-hydroxytryptamine receptor-like	[Crassostrea gigas]
M_Cluster03645	412	XP_005100041.1	PREDICTED: uncharacterized protein C11orf65 homolog	[Aplysia californica]
M_Cluster03646	658	XP_009050249.1	hypothetical protein LOTGIDRAFT_142329	[Lottia gigantea]
M_Cluster03647	239	XP_014435223.1	PREDICTED: docking protein 2	[Pelodiscus sinensis]
M_Cluster03649	150	XP_005112372.1	PREDICTED: mesoderm-specific transcript homolog protein-like	[Aplysia californica]
M_Cluster03651	725	EQH74156.1	bclB C-terminal domain protein, partial	[Clostridium difficile DA00307]
M_Cluster03653	343	XP_013402738.1	PREDICTED: coiled-coil domain-containing protein 173-like	[Lingula anatina]
M_Cluster03657	404	XP_013909522.1	PREDICTED: E3 ubiquitin-protein ligase TRIM33	[Thamnophis sirtalis]
M_Cluster03658	344	EKC22385.1	hypothetical protein CGI_10002360	[Crassostrea gigas]
M_Cluster03662	506	XP_009045037.1	hypothetical protein LOTGIDRAFT_223980	[Lottia gigantea]
M_Cluster03667	159	BAF61104.1	cytochrome P450 17alpha-hydroxylase/17, 20-lyase	[Branchiostoma belcheri]
M_Cluster03670	203	XP_005096673.2	PREDICTED: extracellular sulfatase Sulf-2-like	[Aplysia californica]
M_Cluster03672	459	XP_009056107.1	synaptotagmin 15a	[Lottia gigantea]
M_Cluster03674	455	XP_011435390.1	PREDICTED: BTB/POZ domain-containing protein 6-like	[Crassostrea gigas]
M_Cluster03675	639	XP_013382243.1	PREDICTED: polypeptide N-acetylgalactosaminyltransferase 5-like	[Lingula anatina]
M_Cluster03676	639	XP_013081254.1	PREDICTED: polypeptide N-acetylgalactosaminyltransferase 5-like	[Biomphalaria glabrata]
M_Cluster03677	194	XP_009044767.1	hypothetical protein LOTGIDRAFT_135916	[Lottia gigantea]
M_Cluster03678	293	XP_009066934.1	hypothetical protein LOTGIDRAFT_237027	[Lottia gigantea]
M_Cluster03686	343	XP_012946844.1	PREDICTED: tripartite motif-containing protein 3-like	[Aplysia californica]
M_Cluster03687	268	XP_009066440.1	hypothetical protein LOTGIDRAFT_155649	[Lottia gigantea]
M_Cluster03689	327	XP_009051035.1	hypothetical protein LOTGIDRAFT_213963	[Lottia gigantea]
M_Cluster03690	184	XP_004336651.1	hypothetical protein ACA1_066790	[Acanthamoeba castellanii str. Neff]
M_Cluster03691	238	XP_009059038.1	hypothetical protein LOTGIDRAFT_233855	[Lottia gigantea]
M_Cluster03694	560	XP_015774851.1	PREDICTED: ankyrin-1-like	[Acropora digitifera]
M_Cluster03696	329	EKC39101.1	E3 ubiquitin-protein ligase MIB2	[Crassostrea gigas]
M_Cluster03697	660	XP_002607685.1	hypothetical protein BRAFLDRAFT_82869	[Branchiostoma floridae]
M_Cluster03698	588	XP_013077826.1	PREDICTED: iduronate 2-sulfatase-like	[Biomphalaria glabrata]
M_Cluster03699	452	XP_009044880.1	hypothetical protein LOTGIDRAFT_237364	[Lottia gigantea]
M_Cluster03700	135	XP_013078187.1	PREDICTED: uncharacterized protein PF11_0213-like	[Biomphalaria glabrata]
M_Cluster03702	196	XP_012935892.1	PREDICTED: proton-coupled folate transporter-like isoform X2	[Aplysia californica]
M_Cluster03705	185	EKC39239.1	Ankyrin-1	[Crassostrea gigas]
M_Cluster03708	491	XP_009057084.1	hypothetical protein LOTGIDRAFT_217014	[Lottia gigantea]
M_Cluster03710	890	XP_011407812.1	PREDICTED: E3 ubiquitin-protein ligase TRIM71-like	[Amphimedon queenslandica]
M_Cluster03711	555	XP_005099483.1	PREDICTED: peroxisomal leader peptide-processing protease-like isoform X2	[Aplysia californica]
M_Cluster03712	368	XP_011446475.1	PREDICTED: gelsolin-like protein 2	[Crassostrea gigas]
M_Cluster03713	549	XP_009054757.1	hypothetical protein LOTGIDRAFT_206429	[Lottia gigantea]
M_Cluster03716	757	XP_013083698.1	PREDICTED: AP-3 complex subunit delta-1-like isoform X3	[Biomphalaria glabrata]
M_Cluster03719	245	XP_014781930.1	PREDICTED: cohesin subunit SA-1-like isoform X3	[Octopus bimaculoides]
M_Cluster03723	181	XP_009044025.1	hypothetical protein LOTGIDRAFT_152338	[Lottia gigantea]
M_Cluster03725	456	XP_011433350.1	PREDICTED: alpha-L-fucosidase-like isoform X2	[Crassostrea gigas]
[truncated: 4,633 more rows]

## Sheet: S5
Level	GO ID	GO Name	Parents (ACC)	Parents (Name)	Nodescore	#Seqs
[truncated: 2,057 more rows]

## Sheet: S6
Level	GO ID	GO Name	Parents (ACC)	Parents (Name)	Nodescore	#Seqs
[truncated: 1,081 more rows]

[truncated: 8 more sheets: S7, S8, S9, S10, S11, S12, S13, S14]
